# Supplementary material for: Strain profiling and epidemiology of bacterial species from metagenomic sequencing
Source: Nat Commun. 2017 Dec 22;8:2260. doi: 10.1038/s41467-017-02209-5 (PMC5741664; doi:10.1038/s41467-017-02209-5)
Supplement: Supplementary file 3 — Supplementary Data 1 [file 41467_2017_2209_MOESM3_ESM.xlsx]

## Sheet: Title
Supplementary Data 1. Prediction accuracy in terms of Mash distances and relative abundance estimation between the actual and the predicted strains of Bowtie2, PanPhlAn, PathoScope and StrainEst on the syntheticEcoli dataset.

## Sheet: 2 strains
Method	Replicate	Dominant.Predicted	Dominant.Actual	Rank	JaccardDist	MashDist.Actual	Abundance
Bowtie D	10	GCF_000418595.1_E_coliMC6003-1.0_genomic.fna	GCF_000781415.1_ASM78141v1_genomic.fna	D	NA	0.00263042	NA
Bowtie II	10	GCF_000460575.1_Esch_coli_UMEA_3175-1_V1_genomic.fna	GCF_000488155.1_Esch_coli_UMEA_3342-1_V1_genomic.fna	II	NA	0.00305472	NA
PanPhlAn D	10	GCF_000352705	GCF_000781415.1_ASM78141v1_genomic.fna	D	0.247703	0.0110007	NA
Pathoscope Inf. D	10	E.coli	GCF_000781415.1	D	NA	NA	0.882433
Pathoscope Inf. II	10	GCF_000219515.2	GCF_000488155.1	II	NA	0.0325113	0.0644372
StrainEst D	10	GCF_000418595.1_E_coliMC6003-1.0_genomic.fna	GCF_000781415.1_ASM78141v1_genomic.fna	D	NA	0.00263042	0.669621
StrainEst II	10	GCF_000460575.1_Esch_coli_UMEA_3175-1_V1_genomic.fna	GCF_000488155.1_Esch_coli_UMEA_3342-1_V1_genomic.fna	II	NA	0.00305472	0.294078
Bowtie D	12	GCF_000460575.1_Esch_coli_UMEA_3175-1_V1_genomic.fna	GCF_000807575.1_ASM80757v1_genomic.fna	D	NA	0.00178577	NA
Bowtie II	12	GCF_000701105.1_ASM70110v1_genomic.fna	GCF_000354755.1_ASM35475v1_genomic.fna	II	NA	0.00631659	NA
PanPhlAn D	12	GCF_000351645	GCF_000807575.1_ASM80757v1_genomic.fna	D	0.131395	0.00186568	NA
Pathoscope Inf. D	12	E.coli	GCF_000807575.1	D	NA	NA	0.785385
Pathoscope Inf. II	12	GCF_000233875.1	GCF_000354755.1	II	NA	0.0323015	0.0638621
StrainEst D	12	GCF_000460575.1_Esch_coli_UMEA_3175-1_V1_genomic.fna	GCF_000807575.1_ASM80757v1_genomic.fna	D	NA	0.00178577	0.694089
StrainEst II	12	GCF_000701105.1_ASM70110v1_genomic.fna	GCF_000354755.1_ASM35475v1_genomic.fna	II	NA	0.00631659	0.275588
Bowtie D	13	GCF_000457285.1_Esch_coli_HVH_90_4-3191362_V1_genomic.fna	GCF_000699305.1_10810_genomic.fna	D	NA	0.00528099	NA
Bowtie II	13	GCF_000819365.1_Escherichia_coli_CVM_N33653PS_v1.0_genomic.fna	GCF_000776475.1_ASM77647v1_genomic.fna	II	NA	0.0330427	NA
PanPhlAn D	13	GCF_000493755	GCF_000699305.1_10810_genomic.fna	D	0.196926	0.00314086	NA
Pathoscope Inf. D	13	E.coli	GCF_000699305.1	D	NA	NA	0.999824
Pathoscope Inf. II	13	GCF_000813165.1	GCF_000776475.1	II	NA	0.0055427	6.82632e-05
StrainEst D	13	GCF_000457285.1_Esch_coli_HVH_90_4-3191362_V1_genomic.fna	GCF_000699305.1_10810_genomic.fna	D	NA	0.00528099	0.68055
StrainEst II	13	GCF_000351505.1_Esch_coli_KTE55_V1_genomic.fna	GCF_000776475.1_ASM77647v1_genomic.fna	II	NA	0.00476862	0.290485
Bowtie D	14	GCF_000935475.1_ASM93547v1_genomic.fna	GCF_000295775.2_ASM29577v2_genomic.fna	D	NA	0.0359759	NA
Bowtie II	14	GCF_001059375.1_ASM105937v1_genomic.fna	GCF_000935475.1_ASM93547v1_genomic.fna	II	NA	0.0498292	NA
PanPhlAn D	14	GCF_000457555	GCF_000295775.2_ASM29577v2_genomic.fna	D	0.184709	0.00470559	NA
Pathoscope Inf. D	14	E.coli	GCF_000295775.2	D	NA	NA	0.986707
Pathoscope Inf. II	14	GCF_000007445.1	GCF_000935475.1	II	NA	0.0358575	0.0066359
StrainEst D	14	GCF_001059375.1_ASM105937v1_genomic.fna	GCF_000295775.2_ASM29577v2_genomic.fna	D	NA	0.0139486	0.690794
StrainEst II	14	GCF_000935475.1_ASM93547v1_genomic.fna	GCF_000935475.1_ASM93547v1_genomic.fna	II	NA	0	0.295314
Bowtie D	15	GCF_000460575.1_Esch_coli_UMEA_3175-1_V1_genomic.fna	GCF_000460995.1_Esch_coli_UMEA_3233-1_V1_genomic.fna	D	NA	0.00238081	NA
Bowtie II	15	GCF_000356165.1_ASM35616v1_genomic.fna	GCF_000446425.1_ASM44642v1_genomic.fna	II	NA	0.0169536	NA
PanPhlAn D	15	GCF_000148365	GCF_000460995.1_Esch_coli_UMEA_3233-1_V1_genomic.fna	D	0.122952	0.000830728	NA
Pathoscope Inf. D	15	E.coli	GCF_000460995.1	D	NA	NA	0.760179
Pathoscope Inf. II	15	GCF_000148365.1	GCF_000446425.1	II	NA	0.0342477	0.234793
StrainEst D	15	GCF_000460575.1_Esch_coli_UMEA_3175-1_V1_genomic.fna	GCF_000460995.1_Esch_coli_UMEA_3233-1_V1_genomic.fna	D	NA	0.00238081	0.685235
StrainEst II	15	GCF_001012575.1_CFSAN026845_01.0_genomic.fna	GCF_000446425.1_ASM44642v1_genomic.fna	II	NA	0.00748619	0.215119
Bowtie D	16	GCF_000258145.1_ASM25814v1_genomic.fna	GCF_000704645.1_ASM70464v1_genomic.fna	D	NA	0.015347	NA
Bowtie II	16	GCF_000713425.1_ASM71342v1_genomic.fna	GCF_000762385.1_ASM76238v1_genomic.fna	II	NA	0.0162193	NA
PanPhlAn D	16	GCF_000023365	GCF_000704645.1_ASM70464v1_genomic.fna	D	0.171594	0.00838426	NA
Pathoscope Inf. D	16	E.coli	GCF_000704645.1	D	NA	NA	0.954262
Pathoscope Inf. II	16	GCF_000258145.1	GCF_000762385.1	II	NA	0.000434439	0.0338326
StrainEst D	16	GCF_000713425.1_ASM71342v1_genomic.fna	GCF_000704645.1_ASM70464v1_genomic.fna	D	NA	0.00570819	0.61974
StrainEst II	16	GCF_000258145.1_ASM25814v1_genomic.fna	GCF_000762385.1_ASM76238v1_genomic.fna	II	NA	0.000434439	0.293951
Bowtie D	17	GCF_000458315.1_Esch_coli_HVH_155_4-4509048_V1_genomic.fna	GCF_000456165.1_Esch_coli_HVH_10_4-6832164_V1_genomic.fna	D	NA	0.00128842	NA
Bowtie II	17	GCF_000460575.1_Esch_coli_UMEA_3175-1_V1_genomic.fna	GCF_000458395.1_Esch_coli_HVH_159_4-5818141_V1_genomic.fna	II	NA	0.000119496	NA
PanPhlAn D	17	GCF_000026325	GCF_000456165.1_Esch_coli_HVH_10_4-6832164_V1_genomic.fna	D	0.140106	0.00149601	NA
Pathoscope Inf. D	17	E.coli	GCF_000456165.1	D	NA	NA	0.477997
Pathoscope Inf. II	17	GCF_000026325.1	GCF_000458395.1	II	NA	0.0318865	0.473148
StrainEst D	17	GCF_000458315.1_Esch_coli_HVH_155_4-4509048_V1_genomic.fna	GCF_000456165.1_Esch_coli_HVH_10_4-6832164_V1_genomic.fna	D	NA	0.00128842	0.664774
StrainEst II	17	GCF_000460575.1_Esch_coli_UMEA_3175-1_V1_genomic.fna	GCF_000458395.1_Esch_coli_HVH_159_4-5818141_V1_genomic.fna	II	NA	0.000119496	0.292145
Bowtie D	18	GCF_000704945.1_ASM70494v1_genomic.fna	GCF_000704945.1_ASM70494v1_genomic.fna	D	NA	0	NA
Bowtie II	18	GCF_001059375.1_ASM105937v1_genomic.fna	GCF_000354895.1_ASM35489v1_genomic.fna	II	NA	0.0468354	NA
PanPhlAn D	18	GCF_000352585	GCF_000704945.1_ASM70494v1_genomic.fna	D	0.176902	0.00811798	NA
Pathoscope Inf. D	18	E.coli	GCF_000704945.1	D	NA	NA	0.993965
Pathoscope Inf. II	18	GCF_000257275.1	GCF_000354895.1	II	NA	0.0131603	0.0020875
StrainEst D	18	GCF_000704945.1_ASM70494v1_genomic.fna	GCF_000704945.1_ASM70494v1_genomic.fna	D	NA	0	0.698468
StrainEst II	18	GCF_000617045.1_Ec04-3023_genomic.fna	GCF_000354895.1_ASM35489v1_genomic.fna	II	NA	0.0083078	0.223603
Bowtie D	2	GCF_000350845.1_Esch_coli_KTE28_V1_genomic.fna	GCF_000326725.1_Esch_coli_KTE150_V1_genomic.fna	D	NA	0.00564181	NA
Bowtie II	2	GCF_000782215.1_ASM78221v1_genomic.fna	GCF_000766965.1_CREcoli50110_genomic.fna	II	NA	0.0313762	NA
PanPhlAn D	2	GCF_000352125	GCF_000326725.1_Esch_coli_KTE150_V1_genomic.fna	D	0.109319	0.00144387	NA
Pathoscope Inf. D	2	E.coli	GCF_000326725.1	D	NA	NA	0.995609
Pathoscope Inf. II	2	GCF_000010485.1	GCF_000766965.1	II	NA	0.0290489	0.00257278
StrainEst D	2	GCF_000350845.1_Esch_coli_KTE28_V1_genomic.fna	GCF_000326725.1_Esch_coli_KTE150_V1_genomic.fna	D	NA	0.00564181	0.384807
StrainEst II	2	GCF_000819325.1_Escherichia_coli_CVM_N38381PS_v1.0_genomic.fna	GCF_000766965.1_CREcoli50110_genomic.fna	II	NA	0.00687462	0.207038
Bowtie D	20	GCF_000249175.1_ASM24917v2_genomic.fna	GCF_000225025.1_ASM22502v2_genomic.fna	D	NA	0.0303826	NA
Bowtie II	20	GCF_000234255.2_ASM23425v3_genomic.fna	GCF_000249055.1_ASM24905v2_genomic.fna	II	NA	0.0309745	NA
PanPhlAn D	20	GCF_000215185	GCF_000225025.1_ASM22502v2_genomic.fna	D	0.121069	0.000434439	NA
Pathoscope Inf. D	20	E.coli	GCF_000225025.1	D	NA	NA	0.971063
Pathoscope Inf. II	20	GCF_000026545.1	GCF_000249055.1	II	NA	0.00390583	0.0284608
StrainEst D	20	GCF_000234255.2_ASM23425v3_genomic.fna	GCF_000225025.1_ASM22502v2_genomic.fna	D	NA	0.000312573	0.702165
StrainEst II	20	GCF_000249175.1_ASM24917v2_genomic.fna	GCF_000249055.1_ASM24905v2_genomic.fna	II	NA	0.00058191	0.292419
Bowtie D	21	GCF_000703345.1_Ec2011C-3317_genomic.fna	GCF_000703465.1_ASM70346v1_genomic.fna	D	NA	0.203604	NA
Bowtie II	21	GCF_000351025.1_Esch_coli_KTE193_V1_genomic.fna	GCF_000752755.1_FHI22_genomic.fna	II	NA	0.0238299	NA
PanPhlAn D	21	GCF_000215265	GCF_000703465.1_ASM70346v1_genomic.fna	D	0.259954	0.203604	NA
Pathoscope Inf. D	21	E.coli	GCF_000703465.1	D	NA	NA	0.995639
Pathoscope Inf. II	21	GCF_000765435.1	GCF_000752755.1	II	NA	0.0136496	0.00237247
StrainEst D	21	GCF_000703345.1_Ec2011C-3317_genomic.fna	GCF_000703465.1_ASM70346v1_genomic.fna	D	NA	0.203604	0.951291
StrainEst II	21	GCF_000951855.1_FHI14_genomic.fna	GCF_000752755.1_FHI22_genomic.fna	II	NA	0.0146626	0.00907
Bowtie D	23	GCF_000460575.1_Esch_coli_UMEA_3175-1_V1_genomic.fna	GCF_000461095.1_Esch_coli_UMEA_3268-1_V1_genomic.fna	D	NA	0.00302611	NA
Bowtie II	23	GCF_001059375.1_ASM105937v1_genomic.fna	GCF_000618405.1_EcE2539C1_genomic.fna	II	NA	0.0466675	NA
PanPhlAn D	23	GCF_000460095	GCF_000461095.1_Esch_coli_UMEA_3268-1_V1_genomic.fna	D	0.123353	0.00162709	NA
Pathoscope Inf. D	23	E.coli	GCF_000461095.1	D	NA	NA	0.805479
Pathoscope Inf. II	23	GCF_000148365.1	GCF_000618405.1	II	NA	0.0352724	0.0687146
StrainEst D	23	GCF_000460575.1_Esch_coli_UMEA_3175-1_V1_genomic.fna	GCF_000461095.1_Esch_coli_UMEA_3268-1_V1_genomic.fna	D	NA	0.00302611	0.684476
StrainEst II	23	GCF_000617045.1_Ec04-3023_genomic.fna	GCF_000618405.1_EcE2539C1_genomic.fna	II	NA	0.00752278	0.230372
Bowtie D	24	GCF_000703785.1_ASM70378v1_genomic.fna	GCF_000714015.1_ASM71401v1_genomic.fna	D	NA	0.0111321	NA
Bowtie II	24	GCF_000700485.1_ASM70048v1_genomic.fna	GCF_000619465.1_EcK6722_genomic.fna	II	NA	0.0206797	NA
PanPhlAn D	24	GCF_000352945	GCF_000714015.1_ASM71401v1_genomic.fna	D	0.170002	0.00489536	NA
Pathoscope Inf. D	24	E.coli	GCF_000714015.1	D	NA	NA	0.996631
Pathoscope Inf. II	24	GCF_000010765.1	GCF_000619465.1	II	NA	0.00257463	0.00214377
StrainEst D	24	GCF_000408345.1_Esch_coli_KTE61_V1_genomic.fna	GCF_000714015.1_ASM71401v1_genomic.fna	D	NA	0.00741321	0.466461
StrainEst II	24	GCF_000752255.1_FHI60_genomic.fna	GCF_000619465.1_EcK6722_genomic.fna	II	NA	0.0083078	0.262854
Bowtie D	25	GCF_000249535.1_ASM24953v2_genomic.fna	GCF_000801205.1_ASM80120v1_genomic.fna	D	NA	0.0212234	NA
Bowtie II	25	GCF_000408645.1_Esch_coli_KTE108_V1_genomic.fna	GCF_000461975.1_ASM46197v1_genomic.fna	II	NA	0.0264788	NA
PanPhlAn D	25	GCF_000023365	GCF_000801205.1_ASM80120v1_genomic.fna	D	0.0687382	0.000191626	NA
Pathoscope Inf. D	25	E.coli	GCF_000801205.1	D	NA	NA	0.95831
Pathoscope Inf. II	25	GCF_000022225.1	GCF_000461975.1	II	NA	0.0011089	0.0124038
StrainEst D	25	GCF_000819325.1_Escherichia_coli_CVM_N38381PS_v1.0_genomic.fna	GCF_000801205.1_ASM80120v1_genomic.fna	D	NA	0.00567497	0.453377
StrainEst II	25	GCF_000249535.1_ASM24953v2_genomic.fna	GCF_000461975.1_ASM46197v1_genomic.fna	II	NA	0.00473708	0.2873
Bowtie D	26	GCF_000355515.1_ASM35551v1_genomic.fna	GCF_000354415.1_ASM35441v1_genomic.fna	D	NA	0.000409992	NA
Bowtie II	26	GCF_000447145.1_ASM44714v1_genomic.fna	GCF_000614565.1_Ec2010C-5034_genomic.fna	II	NA	0.0042398	NA
PanPhlAn D	26	GCF_000019385	GCF_000354415.1_ASM35441v1_genomic.fna	D	0.246612	0.0131603	NA
Pathoscope Inf. D	26	E.coli	GCF_000354415.1	D	NA	NA	0.992971
Pathoscope Inf. II	26	GCF_000257275.1	GCF_000614565.1	II	NA	0.0178909	0.00217144
StrainEst D	26	GCF_000355515.1_ASM35551v1_genomic.fna	GCF_000354415.1_ASM35441v1_genomic.fna	D	NA	0.000409992	0.699195
StrainEst II	26	GCF_000447145.1_ASM44714v1_genomic.fna	GCF_000614565.1_Ec2010C-5034_genomic.fna	II	NA	0.0042398	0.292285
Bowtie D	28	GCF_000355315.1_ASM35531v1_genomic.fna	GCF_000356145.1_ASM35614v1_genomic.fna	D	NA	0.0145076	NA
Bowtie II	28	GCF_000355435.1_ASM35543v1_genomic.fna	GCF_000194255.1_ASM19425v1_genomic.fna	II	NA	0.0213613	NA
PanPhlAn D	28	GCF_000352945	GCF_000356145.1_ASM35614v1_genomic.fna	D	0.205134	0.00655869	NA
Pathoscope Inf. D	28	E.coli	GCF_000356145.1	D	NA	NA	0.98875
Pathoscope Inf. II	28	GCF_000210475.1	GCF_000194255.1	II	NA	0.0160531	0.00818035
StrainEst D	28	GCF_000819325.1_Escherichia_coli_CVM_N38381PS_v1.0_genomic.fna	GCF_000356145.1_ASM35614v1_genomic.fna	D	NA	0.00766986	0.52068
StrainEst II	28	GCF_000819185.1_Escherichia_coli_CVM_N36113PS_v1.0_genomic.fna	GCF_000194255.1_ASM19425v1_genomic.fna	II	NA	0.00508714	0.297558
Bowtie D	29	GCF_000618705.1_EcK5198_genomic.fna	GCF_000614725.1_Ec2010C-4254_genomic.fna	D	NA	0.000264084	NA
Bowtie II	29	GCF_000351505.1_Esch_coli_KTE55_V1_genomic.fna	GCF_000458975.1_Esch_coli_HVH_196_4-4530470_V1_genomic.fna	II	NA	0.00537869	NA
PanPhlAn D	29	GCF_000458955	GCF_000614725.1_Ec2010C-4254_genomic.fna	D	0.242846	0.0122604	NA
Pathoscope Inf. D	29	E.coli	GCF_000614725.1	D	NA	NA	0.998786
Pathoscope Inf. II	29	GCF_000027125.1	GCF_000458975.1	II	NA	0.0292355	0.000641432
StrainEst D	29	GCF_000618705.1_EcK5198_genomic.fna	GCF_000614725.1_Ec2010C-4254_genomic.fna	D	NA	0.000264084	0.701728
StrainEst II	29	GCF_000351505.1_Esch_coli_KTE55_V1_genomic.fna	GCF_000458975.1_Esch_coli_HVH_196_4-4530470_V1_genomic.fna	II	NA	0.00537869	0.289831
Bowtie D	3	GCF_000460935.1_Esch_coli_UMEA_3221-1_V1_genomic.fna	GCF_000819375.1_Escherichia_coli_CVM_N33429PS_v1.0_genomic.fna	D	NA	0.0340249	NA
Bowtie II	3	GCF_000798355.1_Escherichia_coli_CVM_N33707PS_v._1.0_genomic.fna	GCF_000460975.1_Esch_coli_UMEA_3230-1_V1_genomic.fna	II	NA	0.0345853	NA
PanPhlAn D	3	GCF_000458495	GCF_000819375.1_Escherichia_coli_CVM_N33429PS_v1.0_genomic.fna	D	0.277518	0.0144562	NA
Pathoscope Inf. D	3	E.coli	GCF_000819375.1	D	NA	NA	0.99136
Pathoscope Inf. II	3	GCF_000257275.1	GCF_000460975.1	II	NA	0.0323015	0.00510947
StrainEst D	3	GCF_000781255.1_ASM78125v1_genomic.fna	GCF_000819375.1_Escherichia_coli_CVM_N33429PS_v1.0_genomic.fna	D	NA	0.00928558	0.299057
StrainEst II	3	GCF_000460935.1_Esch_coli_UMEA_3221-1_V1_genomic.fna	GCF_000460975.1_Esch_coli_UMEA_3230-1_V1_genomic.fna	II	NA	4.76906e-05	0.292369
Bowtie D	31	GCF_000219515.1_ASM21951v2_genomic.fna	GCF_000358085.1_ASM35808v1_genomic.fna	D	NA	0.0280449	NA
Bowtie II	31	GCF_000703505.1_ASM70350v1_genomic.fna	GCF_000219515.1_ASM21951v2_genomic.fna	II	NA	0.0283151	NA
PanPhlAn D	31	GCF_000352945	GCF_000358085.1_ASM35808v1_genomic.fna	D	0.200979	0.00785531	NA
Pathoscope Inf. D	31	E.coli	GCF_000358085.1	D	NA	NA	0.831521
Pathoscope Inf. II	31	GCF_000219515.2	GCF_000219515.1	II	NA	9.55247e-05	0.163648
StrainEst D	31	GCF_000617045.1_Ec04-3023_genomic.fna	GCF_000358085.1_ASM35808v1_genomic.fna	D	NA	0.00564181	0.567116
StrainEst II	31	GCF_000219515.1_ASM21951v2_genomic.fna	GCF_000219515.1_ASM21951v2_genomic.fna	II	NA	0	0.292574
Bowtie D	32	GCF_000460935.1_Esch_coli_UMEA_3221-1_V1_genomic.fna	GCF_000753035.1_FHI38_genomic.fna	D	NA	0.00141786	NA
Bowtie II	32	GCF_000779215.1_ASM77921v1_genomic.fna	GCF_000456745.1_Esch_coli_HVH_46_4-2758776_V1_genomic.fna	II	NA	0.00755945	NA
PanPhlAn D	32	GCF_000351645	GCF_000753035.1_FHI38_genomic.fna	D	0.199839	0.0103986	NA
Pathoscope Inf. D	32	E.coli	GCF_000753035.1	D	NA	NA	0.966029
Pathoscope Inf. II	32	GCF_000284495.1	GCF_000456745.1	II	NA	0.0107836	0.0156002
StrainEst D	32	GCF_000460935.1_Esch_coli_UMEA_3221-1_V1_genomic.fna	GCF_000753035.1_FHI38_genomic.fna	D	NA	0.00141786	0.706764
StrainEst II	32	GCF_000779215.1_ASM77921v1_genomic.fna	GCF_000456745.1_Esch_coli_HVH_46_4-2758776_V1_genomic.fna	II	NA	0.00755945	0.259481
Bowtie D	34	GCF_000460575.1_Esch_coli_UMEA_3175-1_V1_genomic.fna	GCF_000703765.1_ASM70376v1_genomic.fna	D	NA	0.0360949	NA
Bowtie II	34	GCF_000264215.1_ASM26421v1_genomic.fna	GCF_000506445.1_WGS_Escherichia_coli_EC6_genomic.fna	II	NA	0.035622	NA
PanPhlAn D	34	GCF_000352945	GCF_000703765.1_ASM70376v1_genomic.fna	D	0.20281	0.00734051	NA
Pathoscope Inf. D	34	E.coli	GCF_000703765.1	D	NA	NA	0.963016
Pathoscope Inf. II	34	GCF_000743255.1	GCF_000506445.1	II	NA	0.00194597	0.0212643
StrainEst D	34	GCF_000408345.1_Esch_coli_KTE61_V1_genomic.fna	GCF_000703765.1_ASM70376v1_genomic.fna	D	NA	0.00778092	0.536231
StrainEst II	34	GCF_000460575.1_Esch_coli_UMEA_3175-1_V1_genomic.fna	GCF_000506445.1_WGS_Escherichia_coli_EC6_genomic.fna	II	NA	0.00476862	0.286558
Bowtie D	35	GCF_000359095.1_ASM35909v1_genomic.fna	GCF_000356445.1_ASM35644v1_genomic.fna	D	NA	0.00136596	NA
Bowtie II	35	GCF_000457285.1_Esch_coli_HVH_90_4-3191362_V1_genomic.fna	GCF_000776535.1_ASM77653v1_genomic.fna	II	NA	0.00676872	NA
PanPhlAn D	35	GCF_000458955	GCF_000356445.1_ASM35644v1_genomic.fna	D	0.19369	0.00993767	NA
Pathoscope Inf. D	35	E.coli	GCF_000356445.1	D	NA	NA	0.991464
Pathoscope Inf. II	35	GCF_000010485.1	GCF_000776535.1	II	NA	0.00277069	0.00470875
StrainEst D	35	GCF_000359095.1_ASM35909v1_genomic.fna	GCF_000356445.1_ASM35644v1_genomic.fna	D	NA	0.00136596	0.645556
StrainEst II	35	GCF_000457285.1_Esch_coli_HVH_90_4-3191362_V1_genomic.fna	GCF_000776535.1_ASM77653v1_genomic.fna	II	NA	0.00676872	0.195128
Bowtie D	36	GCF_000503455.1_Ecoli435_genomic.fna	GCF_000354735.1_ASM35473v1_genomic.fna	D	NA	0.0298988	NA
Bowtie II	36	GCF_000356665.1_ASM35666v1_genomic.fna	GCF_000264195.1_ASM26419v1_genomic.fna	II	NA	0.0273375	NA
PanPhlAn D	36	GCF_000332755	GCF_000354735.1_ASM35473v1_genomic.fna	D	0.26029	0.00763299	NA
Pathoscope Inf. D	36	E.coli	GCF_000354735.1	D	NA	NA	0.993631
Pathoscope Inf. II	36	GCF_000026325.1	GCF_000264195.1	II	NA	0.0184352	0.000963959
StrainEst D	36	GCF_000332755.1_ASM33275v1_genomic.fna	GCF_000354735.1_ASM35473v1_genomic.fna	D	NA	0.00763299	0.678826
StrainEst II	36	GCF_000503455.1_Ecoli435_genomic.fna	GCF_000264195.1_ASM26419v1_genomic.fna	II	NA	0.00436283	0.291979
Bowtie D	37	GCF_001012575.1_CFSAN026845_01.0_genomic.fna	GCF_000731455.1_V1_genomic.fna	D	NA	0.0171265	NA
Bowtie II	37	GCF_000714975.1_JA65_HGAP2_genomic.fna	GCF_000461755.1_Esch_coli_UMEA_3889-1_V1_genomic.fna	II	NA	0.0119383	NA
PanPhlAn D	37	GCF_000351525	GCF_000731455.1_V1_genomic.fna	D	0.13986	0.00402654	NA
Pathoscope Inf. D	37	E.coli	GCF_000731455.1	D	NA	NA	0.99212
Pathoscope Inf. II	37	GCF_000829985.1	GCF_000461755.1	II	NA	0.00932572	0.0054238
StrainEst D	37	GCF_000776045.1_ASM77604v1_genomic.fna	GCF_000731455.1_V1_genomic.fna	D	NA	0.00621379	0.518762
StrainEst II	37	GCF_000408345.1_Esch_coli_KTE61_V1_genomic.fna	GCF_000461755.1_Esch_coli_UMEA_3889-1_V1_genomic.fna	II	NA	0.00628226	0.163772
Bowtie D	38	GCF_000488095.1_Esch_coli_UMEA_3290-1_V1_genomic.fna	GCF_000459755.1_Esch_coli_KOEGE_58_171a_V1_genomic.fna	D	NA	0.000880953	NA
Bowtie II	38	GCF_000503655.1_Ecoli1047_genomic.fna	GCF_001030505.1_Esch_coli_BIDMC101_V1_genomic.fna	II	NA	0.00534606	NA
PanPhlAn D	38	GCF_000013305	GCF_000459755.1_Esch_coli_KOEGE_58_171a_V1_genomic.fna	D	0.158145	0.00251903	NA
Pathoscope Inf. D	38	E.coli	GCF_000459755.1	D	NA	NA	0.816029
Pathoscope Inf. II	38	GCF_000013305.1	GCF_001030505.1	II	NA	0.0243695	0.182044
StrainEst D	38	GCF_000488095.1_Esch_coli_UMEA_3290-1_V1_genomic.fna	GCF_000459755.1_Esch_coli_KOEGE_58_171a_V1_genomic.fna	D	NA	0.000880953	0.699671
StrainEst II	38	GCF_000503655.1_Ecoli1047_genomic.fna	GCF_001030505.1_Esch_coli_BIDMC101_V1_genomic.fna	II	NA	0.00534606	0.282763
Bowtie D	39	GCF_000354795.1_ASM35479v1_genomic.fna	GCF_000459555.1_Esch_coli_KOEGE_3_4a_V1_genomic.fna	D	NA	0.00804257	NA
Bowtie II	39	GCF_000017745.1_ASM1774v1_genomic.fna	GCF_000704165.1_ASM70416v1_genomic.fna	II	NA	0.0184352	NA
PanPhlAn D	39	GCF_000023365	GCF_000459555.1_Esch_coli_KOEGE_3_4a_V1_genomic.fna	D	0.202523	0.00932572	NA
Pathoscope Inf. D	39	E.coli	GCF_000459555.1	D	NA	NA	0.987302
Pathoscope Inf. II	39	GCF_000017745.1	GCF_000704165.1	II	NA	0.0184352	0.00458432
StrainEst D	39	GCF_000354795.1_ASM35479v1_genomic.fna	GCF_000459555.1_Esch_coli_KOEGE_3_4a_V1_genomic.fna	D	NA	0.00804257	0.523979
StrainEst II	39	GCF_000459675.1_Esch_coli_KOEGE_40_102a_V1_genomic.fna	GCF_000704165.1_ASM70416v1_genomic.fna	II	NA	0.00737682	0.271831
Bowtie D	4	GCF_000777265.1_ASM77726v1_genomic.fna	GCF_000408625.1_Esch_coli_KTE107_V1_genomic.fna	D	NA	0.0318865	NA
Bowtie II	4	GCF_000776045.1_ASM77604v1_genomic.fna	GCF_000777265.1_ASM77726v1_genomic.fna	II	NA	0.0303826	NA
PanPhlAn D	4	GCF_000019385	GCF_000408625.1_Esch_coli_KTE107_V1_genomic.fna	D	0.21912	0.00964976	NA
Pathoscope Inf. D	4	E.coli	GCF_000408625.1	D	NA	NA	0.975287
Pathoscope Inf. II	4	GCF_000019385.1	GCF_000777265.1	II	NA	0.0287714	0.00960922
StrainEst D	4	GCF_000714975.1_JA65_HGAP2_genomic.fna	GCF_000408625.1_Esch_coli_KTE107_V1_genomic.fna	D	NA	0.00952763	0.327502
StrainEst II	4	GCF_000777265.1_ASM77726v1_genomic.fna	GCF_000777265.1_ASM77726v1_genomic.fna	II	NA	0	0.284291
Bowtie D	42	GCF_000249535.1_ASM24953v2_genomic.fna	GCF_000700325.1_ASM70032v1_genomic.fna	D	NA	0.0217093	NA
Bowtie II	42	GCF_000703585.1_ASM70358v1_genomic.fna	GCF_000618645.1_EcK2192_genomic.fna	II	NA	0.0243695	NA
PanPhlAn D	42	GCF_000352945	GCF_000700325.1_ASM70032v1_genomic.fna	D	0.175289	0.00483188	NA
Pathoscope Inf. D	42	E.coli	GCF_000700325.1	D	NA	NA	0.952252
Pathoscope Inf. II	42	GCF_000948445.1	GCF_000618645.1	II	NA	0.00128842	0.0258915
StrainEst D	42	GCF_000408345.1_Esch_coli_KTE61_V1_genomic.fna	GCF_000700325.1_ASM70032v1_genomic.fna	D	NA	0.00611156	0.48177
StrainEst II	42	GCF_000249535.1_ASM24953v2_genomic.fna	GCF_000618645.1_EcK2192_genomic.fna	II	NA	0.00515153	0.286222
Bowtie D	43	GCF_000176615.2_ASM17661v2_genomic.fna	GCF_000176615.2_ASM17661v2_genomic.fna	D	NA	0	NA
Bowtie II	43	GCF_000351505.1_Esch_coli_KTE55_V1_genomic.fna	GCF_000780595.1_ASM78059v1_genomic.fna	II	NA	0.00495906	NA
PanPhlAn D	43	GCF_000460315	GCF_000176615.2_ASM17661v2_genomic.fna	D	0.216609	0.0112643	NA
Pathoscope Inf. D	43	E.coli	GCF_000176615.2	D	NA	NA	0.855709
Pathoscope Inf. II	43	GCF_000026325.1	GCF_000780595.1	II	NA	0.0307758	0.0914758
StrainEst D	43	GCF_000176615.2_ASM17661v2_genomic.fna	GCF_000176615.2_ASM17661v2_genomic.fna	D	NA	0	0.695451
StrainEst II	43	GCF_000351505.1_Esch_coli_KTE55_V1_genomic.fna	GCF_000780595.1_ASM78059v1_genomic.fna	II	NA	0.00495906	0.293647
Bowtie D	45	GCF_000355095.1_ASM35509v1_genomic.fna	GCF_000358415.1_ASM35841v1_genomic.fna	D	NA	0.000361208	NA
Bowtie II	45	GCF_000511445.1_EcoliFAH2_genomic.fna	GCF_000701145.1_EcMS4991.0_genomic.fna	II	NA	0.0031121	NA
PanPhlAn D	45	GCF_000458955	GCF_000358415.1_ASM35841v1_genomic.fna	D	0.212146	0.0118471	NA
Pathoscope Inf. D	45	E.coli	GCF_000358415.1	D	NA	NA	0.985526
Pathoscope Inf. II	45	GCF_000765435.1	GCF_000701145.1	II	NA	0.0034604	0.00955263
StrainEst D	45	GCF_000355095.1_ASM35509v1_genomic.fna	GCF_000358415.1_ASM35841v1_genomic.fna	D	NA	0.000361208	0.697663
StrainEst II	45	GCF_000511445.1_EcoliFAH2_genomic.fna	GCF_000701145.1_EcMS4991.0_genomic.fna	II	NA	0.0031121	0.288564
Bowtie D	46	GCF_000458315.1_Esch_coli_HVH_155_4-4509048_V1_genomic.fna	GCF_000460335.1_Esch_coli_UMEA_3150-1_V1_genomic.fna	D	NA	0.0262266	NA
Bowtie II	46	GCF_000754865.1_ASM75486v1_genomic.fna	GCF_000782815.1_ASM78281v1_genomic.fna	II	NA	0.0279555	NA
PanPhlAn D	46	GCF_000460335	GCF_000460335.1_Esch_coli_UMEA_3150-1_V1_genomic.fna	D	0.061869	0	NA
Pathoscope Inf. D	46	E.coli	GCF_000460335.1	D	NA	NA	0.886304
Pathoscope Inf. II	46	GCF_000026325.1	GCF_000782815.1	II	NA	0.00357808	0.112591
StrainEst D	46	GCF_000819325.1_Escherichia_coli_CVM_N38381PS_v1.0_genomic.fna	GCF_000460335.1_Esch_coli_UMEA_3150-1_V1_genomic.fna	D	NA	0.004991	0.565037
StrainEst II	46	GCF_000458315.1_Esch_coli_HVH_155_4-4509048_V1_genomic.fna	GCF_000782815.1_ASM78281v1_genomic.fna	II	NA	0.00354859	0.282026
Bowtie D	48	GCF_000782155.1_ASM78215v1_genomic.fna	GCF_001030515.1_Esch_coli_BIDMC102_V1_genomic.fna	D	NA	0.00299754	NA
Bowtie II	48	GCF_000779915.1_ASM77991v1_genomic.fna	GCF_000779915.1_ASM77991v1_genomic.fna	II	NA	0	NA
PanPhlAn D	48	GCF_000456945	GCF_001030515.1_Esch_coli_BIDMC102_V1_genomic.fna	D	0.164389	0.00296902	NA
Pathoscope Inf. D	48	E.coli	GCF_001030515.1	D	NA	NA	0.8414
Pathoscope Inf. II	48	GCF_000026325.1	GCF_000779915.1	II	NA	0.011984	0.086203
StrainEst D	48	GCF_000782155.1_ASM78215v1_genomic.fna	GCF_001030515.1_Esch_coli_BIDMC102_V1_genomic.fna	D	NA	0.00299754	0.666994
StrainEst II	48	GCF_000779915.1_ASM77991v1_genomic.fna	GCF_000779915.1_ASM77991v1_genomic.fna	II	NA	0	0.25626
Bowtie D	49	GCF_000817375.1_Iso_11_A5_genomic.fna	GCF_000713615.1_ASM71361v1_genomic.fna	D	NA	0.0348125	NA
Bowtie II	49	GCF_000703725.1_ASM70372v1_genomic.fna	GCF_000461335.1_Esch_coli_UMEA_3391-1_V1_genomic.fna	II	NA	0.0408631	NA
PanPhlAn D	49	GCF_000458955	GCF_000713615.1_ASM71361v1_genomic.fna	D	0.271963	0.0118927	NA
Pathoscope Inf. D	49	E.coli	GCF_000713615.1	D	NA	NA	0.990269
Pathoscope Inf. II	49	GCF_000026305.1	GCF_000461335.1	II	NA	0.0142518	0.00438152
StrainEst D	49	GCF_000819185.1_Escherichia_coli_CVM_N36113PS_v1.0_genomic.fna	GCF_000713615.1_ASM71361v1_genomic.fna	D	NA	0.00892796	0.541083
StrainEst II	49	GCF_000817375.1_Iso_11_A5_genomic.fna	GCF_000461335.1_Esch_coli_UMEA_3391-1_V1_genomic.fna	II	NA	0.00337267	0.281973
Bowtie D	5	GCF_000163175.1_ASM16317v1_genomic.fna	GCF_000261385.1_Esch_coli_B799_V1_genomic.fna	D	NA	0.0224927	NA
Bowtie II	5	GCF_000647475.1_I-151_clc_bio_denovo_genomic.fna	GCF_000782555.1_ASM78255v1_genomic.fna	II	NA	0.0216393	NA
PanPhlAn D	5	GCF_000352585	GCF_000261385.1_Esch_coli_B799_V1_genomic.fna	D	0.221262	0.0110007	NA
Pathoscope Inf. D	5	E.coli	GCF_000261385.1	D	NA	NA	0.992642
Pathoscope Inf. II	5	GCF_000258145.1	GCF_000782555.1	II	NA	0.0123533	0.00287255
StrainEst D	5	GCF_000819185.1_Escherichia_coli_CVM_N36113PS_v1.0_genomic.fna	GCF_000261385.1_Esch_coli_B799_V1_genomic.fna	D	NA	0.00652391	0.627052
StrainEst II	5	GCF_000332755.1_ASM33275v1_genomic.fna	GCF_000782555.1_ASM78255v1_genomic.fna	II	NA	0.00662843	0.162526
Bowtie D	50	GCF_000410675.1_ASM41067v1_genomic.fna	GCF_000601355.1_ASM60135v1_genomic.fna	D	NA	0.0316813	NA
Bowtie II	50	GCF_000351405.1_Esch_coli_KTE237_V1_genomic.fna	GCF_000410655.1_ASM41065v1_genomic.fna	II	NA	0.0309745	NA
PanPhlAn D	50	GCF_000352525	GCF_000601355.1_ASM60135v1_genomic.fna	D	0.267753	0.0084995	NA
Pathoscope Inf. D	50	E.coli	GCF_000601355.1	D	NA	NA	0.964524
Pathoscope Inf. II	50	GCF_000026325.1	GCF_000410655.1	II	NA	0.0301881	0.0126621
StrainEst D	50	GCF_000351405.1_Esch_coli_KTE237_V1_genomic.fna	GCF_000601355.1_ASM60135v1_genomic.fna	D	NA	0.00139189	0.701959
StrainEst II	50	GCF_000410675.1_ASM41067v1_genomic.fna	GCF_000410655.1_ASM41065v1_genomic.fna	II	NA	0.00126265	0.290793
Bowtie D	52	GCF_000618705.1_EcK5198_genomic.fna	GCF_000619745.1_Ec2009C-4050_genomic.fna	D	NA	0.0010072	NA
Bowtie II	52	GCF_000776045.1_ASM77604v1_genomic.fna	GCF_000627945.1_ASM62794v1_genomic.fna	II	NA	0.00433199	NA
PanPhlAn D	52	GCF_000458955	GCF_000619745.1_Ec2009C-4050_genomic.fna	D	0.250299	0.0130638	NA
Pathoscope Inf. II	52	GCF_000829985.1	GCF_000627945.1	II	NA	0.00524853	0.00332861
StrainEst D	52	GCF_000618705.1_EcK5198_genomic.fna	GCF_000619745.1_Ec2009C-4050_genomic.fna	D	NA	0.0010072	0.694658
StrainEst II	52	GCF_000776045.1_ASM77604v1_genomic.fna	GCF_000627945.1_ASM62794v1_genomic.fna	II	NA	0.00433199	0.25197
Bowtie D	53	GCF_000460575.1_Esch_coli_UMEA_3175-1_V1_genomic.fna	GCF_000461635.1_Esch_coli_UMEA_3705-1_V1_genomic.fna	D	NA	0.00288374	NA
Bowtie II	53	GCF_000503655.1_Ecoli1047_genomic.fna	GCF_001030505.1_Esch_coli_BIDMC101_V1_genomic.fna	II	NA	0.00534606	NA
PanPhlAn D	53	GCF_000351645	GCF_000461635.1_Esch_coli_UMEA_3705-1_V1_genomic.fna	D	0.143706	0.00238081	NA
Pathoscope Inf. II	53	GCF_000148365.1	GCF_001030505.1	II	NA	0.0248413	0.0595025
StrainEst D	53	GCF_000460575.1_Esch_coli_UMEA_3175-1_V1_genomic.fna	GCF_000461635.1_Esch_coli_UMEA_3705-1_V1_genomic.fna	D	NA	0.00288374	0.688091
StrainEst II	53	GCF_000503655.1_Ecoli1047_genomic.fna	GCF_001030505.1_Esch_coli_BIDMC101_V1_genomic.fna	II	NA	0.00534606	0.300289
Bowtie D	54	GCF_000459315.1_Esch_coli_HVH_213_4-3042928_V1_genomic.fna	GCF_000782655.1_ASM78265v1_genomic.fna	D	NA	0.00113443	NA
Bowtie II	54	GCF_000356165.1_ASM35616v1_genomic.fna	GCF_000357725.1_ASM35772v1_genomic.fna	II	NA	0.000483446	NA
PanPhlAn D	54	GCF_000456825	GCF_000782655.1_ASM78265v1_genomic.fna	D	0.279466	0.00741321	NA
Pathoscope Inf. II	54	GCF_000148365.1	GCF_000357725.1	II	NA	0.0334751	0.00719861
StrainEst D	54	GCF_000459315.1_Esch_coli_HVH_213_4-3042928_V1_genomic.fna	GCF_000782655.1_ASM78265v1_genomic.fna	D	NA	0.00113443	0.696673
StrainEst II	54	GCF_000356165.1_ASM35616v1_genomic.fna	GCF_000357725.1_ASM35772v1_genomic.fna	II	NA	0.000483446	0.290196
Bowtie D	55	GCF_000782155.1_ASM78215v1_genomic.fna	GCF_000148365.1_ASM14836v1_genomic.fna	D	NA	0.0323015	NA
Bowtie II	55	GCF_000460575.1_Esch_coli_UMEA_3175-1_V1_genomic.fna	GCF_000498835.1_LAU-EC4_genomic.fna	II	NA	0.0335842	NA
PanPhlAn D	55	GCF_000148365	GCF_000148365.1_ASM14836v1_genomic.fna	D	0.0916203	0	NA
Pathoscope Inf. II	55	GCF_000148365.1	GCF_000498835.1	II	NA	0.0330427	0.34115
StrainEst D	55	GCF_000460575.1_Esch_coli_UMEA_3175-1_V1_genomic.fna	GCF_000148365.1_ASM14836v1_genomic.fna	D	NA	0.00213483	0.690706
StrainEst II	55	GCF_000782155.1_ASM78215v1_genomic.fna	GCF_000498835.1_LAU-EC4_genomic.fna	II	NA	0.00363721	0.262083
Bowtie D	56	GCF_000249175.1_ASM24917v2_genomic.fna	GCF_000249055.1_ASM24905v2_genomic.fna	D	NA	0.00058191	NA
Bowtie II	56	GCF_000457285.1_Esch_coli_HVH_90_4-3191362_V1_genomic.fna	GCF_000695505.1_SCB34_genomic.fna	II	NA	0.00473708	NA
PanPhlAn D	56	GCF_000249215	GCF_000249055.1_ASM24905v2_genomic.fna	D	0.156506	0.0011856	NA
Pathoscope Inf. II	56	GCF_000026545.1	GCF_000695505.1	II	NA	0.0188053	0.233082
StrainEst D	56	GCF_000249175.1_ASM24917v2_genomic.fna	GCF_000249055.1_ASM24905v2_genomic.fna	D	NA	0.00058191	0.700986
StrainEst II	56	GCF_000457285.1_Esch_coli_HVH_90_4-3191362_V1_genomic.fna	GCF_000695505.1_SCB34_genomic.fna	II	NA	0.00473708	0.284875
Bowtie D	59	GCF_000785775.1_ASM78577v1_genomic.fna	GCF_000785795.1_ASM78579v1_genomic.fna	D	NA	0.000680979	NA
Bowtie II	59	GCF_000351505.1_Esch_coli_KTE55_V1_genomic.fna	GCF_000456045.1_Esch_coli_HVH_3_4-7276001_V1_genomic.fna	II	NA	0.00458019	NA
PanPhlAn D	59	GCF_000019385	GCF_000785795.1_ASM78579v1_genomic.fna	D	0.209297	0.0103562	NA
Pathoscope Inf. II	59	GCF_000019385.1	GCF_000456045.1	II	NA	0.0315792	0.00531337
StrainEst D	59	GCF_000785775.1_ASM78577v1_genomic.fna	GCF_000785795.1_ASM78579v1_genomic.fna	D	NA	0.000680979	0.696191
StrainEst II	59	GCF_000351505.1_Esch_coli_KTE55_V1_genomic.fna	GCF_000456045.1_Esch_coli_HVH_3_4-7276001_V1_genomic.fna	II	NA	0.00458019	0.280098
Bowtie D	6	GCF_000461695.1_Esch_coli_UMEA_3805-1_V1_genomic.fna	GCF_000350185.1_ASM35018v1_genomic.fna	D	NA	0.0167251	NA
Bowtie II	6	GCF_000158395.1_ASM15839v1_genomic.fna	GCF_000797815.1_Escherichia_coli_CVM_N41556PS_v._1.0_genomic.fna	II	NA	0.00912584	NA
PanPhlAn D	6	GCF_000023365	GCF_000350185.1_ASM35018v1_genomic.fna	D	0.177899	0.00348975	NA
Pathoscope Inf. II	6	GCF_000350185.1	GCF_000797815.1	II	NA	0.0174175	0.00671901
StrainEst D	6	GCF_000819325.1_Escherichia_coli_CVM_N38381PS_v1.0_genomic.fna	GCF_000350185.1_ASM35018v1_genomic.fna	D	NA	0.00712406	0.483338
StrainEst II	6	GCF_000461695.1_Esch_coli_UMEA_3805-1_V1_genomic.fna	GCF_000797815.1_Escherichia_coli_CVM_N41556PS_v._1.0_genomic.fna	II	NA	0.00314086	0.284812
Bowtie D	61	GCF_000804365.1_ASM80436v1_genomic.fna	GCF_000804365.1_ASM80436v1_genomic.fna	D	NA	0	NA
Bowtie II	61	GCF_000249535.1_ASM24953v2_genomic.fna	GCF_000615815.1_Ec2011EL-2105_genomic.fna	II	NA	0.00492718	NA
PanPhlAn D	61	GCF_000352445	GCF_000804365.1_ASM80436v1_genomic.fna	D	0.222012	0.0147145	NA
Pathoscope Inf. II	61	GCF_000948445.1	GCF_000615815.1	II	NA	0.00152214	0.0262499
StrainEst D	61	GCF_000804365.1_ASM80436v1_genomic.fna	GCF_000804365.1_ASM80436v1_genomic.fna	D	NA	0	0.701204
StrainEst II	61	GCF_000249535.1_ASM24953v2_genomic.fna	GCF_000615815.1_Ec2011EL-2105_genomic.fna	II	NA	0.00492718	0.282594
Bowtie D	62	GCF_000459675.1_Esch_coli_KOEGE_40_102a_V1_genomic.fna	GCF_000168095.1_ASM16809v1_genomic.fna	D	NA	0.00461146	NA
Bowtie II	62	GCF_000687125.1_ASM68712v1_genomic.fna	GCF_001053065.1_ASM105306v1_genomic.fna	II	NA	0.035622	NA
PanPhlAn D	62	GCF_000023665	GCF_000168095.1_ASM16809v1_genomic.fna	D	0.219761	0.00645455	NA
Pathoscope Inf. II	62	GCF_000827105.1	GCF_001053065.1	II	NA	0.0192445	0.00145193
StrainEst D	62	GCF_000459675.1_Esch_coli_KOEGE_40_102a_V1_genomic.fna	GCF_000168095.1_ASM16809v1_genomic.fna	D	NA	0.00461146	0.687041
StrainEst II	62	GCF_000971615.1_ASM97161v1_genomic.fna	GCF_001053065.1_ASM105306v1_genomic.fna	II	NA	0.00652391	0.159427
Bowtie D	64	GCF_000782155.1_ASM78215v1_genomic.fna	GCF_000781675.1_ASM78167v1_genomic.fna	D	NA	0.00302611	NA
Bowtie II	64	GCF_000503615.1_Ecoli87A_genomic.fna	GCF_000503615.1_Ecoli87A_genomic.fna	II	NA	0	NA
PanPhlAn D	64	GCF_000456945	GCF_000781675.1_ASM78167v1_genomic.fna	D	0.163144	0.00334352	NA
Pathoscope Inf. II	64	GCF_000026325.1	GCF_000503615.1	II	NA	0.0193079	0.0326976
StrainEst D	64	GCF_000782155.1_ASM78215v1_genomic.fna	GCF_000781675.1_ASM78167v1_genomic.fna	D	NA	0.00302611	0.627468
StrainEst II	64	GCF_000503615.1_Ecoli87A_genomic.fna	GCF_000503615.1_Ecoli87A_genomic.fna	II	NA	0	0.295217
Bowtie D	65	GCF_000458315.1_Esch_coli_HVH_155_4-4509048_V1_genomic.fna	GCF_000418655.1_E_coliMC21-1.0_genomic.fna	D	NA	0.00216198	NA
Bowtie II	65	GCF_000351185.1_Esch_coli_KTE213_V1_genomic.fna	GCF_001039205.1_ASM103920v1_genomic.fna	II	NA	0.0289561	NA
PanPhlAn D	65	GCF_000026325	GCF_000418655.1_E_coliMC21-1.0_genomic.fna	D	0.165757	0.00227104	NA
Pathoscope Inf. II	65	GCF_000026325.1	GCF_001039205.1	II	NA	0.0291421	0.443928
StrainEst D	65	GCF_000458315.1_Esch_coli_HVH_155_4-4509048_V1_genomic.fna	GCF_000418655.1_E_coliMC21-1.0_genomic.fna	D	NA	0.00216198	0.696754
StrainEst II	65	GCF_000752255.1_FHI60_genomic.fna	GCF_001039205.1_ASM103920v1_genomic.fna	II	NA	0.00574147	0.276982
Bowtie D	66	GCF_000461675.1_Esch_coli_UMEA_3718-1_V1_genomic.fna	GCF_000019425.1_ASM1942v1_genomic.fna	D	NA	0.0212234	NA
Bowtie II	66	GCF_000408645.1_Esch_coli_KTE108_V1_genomic.fna	GCF_000461675.1_Esch_coli_UMEA_3718-1_V1_genomic.fna	II	NA	0.0256472	NA
PanPhlAn D	66	GCF_000023365	GCF_000019425.1_ASM1942v1_genomic.fna	D	0.0934053	0.000880953	NA
Pathoscope Inf. II	66	GCF_000019425.1	GCF_000461675.1	II	NA	0.0212234	0.00569323
StrainEst D	66	GCF_000819325.1_Escherichia_coli_CVM_N38381PS_v1.0_genomic.fna	GCF_000019425.1_ASM1942v1_genomic.fna	D	NA	0.00587519	0.492391
StrainEst II	66	GCF_000461675.1_Esch_coli_UMEA_3718-1_V1_genomic.fna	GCF_000461675.1_Esch_coli_UMEA_3718-1_V1_genomic.fna	II	NA	0	0.295317
Bowtie D	67	GCF_000503655.1_Ecoli1047_genomic.fna	GCF_000779005.1_ASM77900v1_genomic.fna	D	NA	0.0287714	NA
Bowtie II	67	GCF_000948905.1_ASM94890v1_genomic.fna	GCF_000617225.1_Ec03-3458_genomic.fna	II	NA	0.0303826	NA
PanPhlAn D	67	GCF_000352185	GCF_000779005.1_ASM77900v1_genomic.fna	D	0.165063	0.00328537	NA
Pathoscope Inf. II	67	Unknown coli	GCF_000617225.1	II	NA	NA	0.00125652
StrainEst D	67	GCF_000408345.1_Esch_coli_KTE61_V1_genomic.fna	GCF_000779005.1_ASM77900v1_genomic.fna	D	NA	0.00652391	0.391877
StrainEst II	67	GCF_000503655.1_Ecoli1047_genomic.fna	GCF_000617225.1_Ec03-3458_genomic.fna	II	NA	0.00628226	0.288075
Bowtie D	68	GCF_000627075.1_ASM62707v1_genomic.fna	GCF_000780965.1_ASM78096v1_genomic.fna	D	NA	0.0294234	NA
Bowtie II	68	GCF_000460575.1_Esch_coli_UMEA_3175-1_V1_genomic.fna	GCF_000408285.1_Esch_coli_KTE226_V1_genomic.fna	II	NA	0.00337267	NA
PanPhlAn D	68	GCF_000023365	GCF_000780965.1_ASM78096v1_genomic.fna	D	0.237239	0.00730426	NA
Pathoscope Inf. II	68	GCF_000743255.1	GCF_000408285.1	II	NA	0.00060662	0.0234475
StrainEst D	68	GCF_000819325.1_Escherichia_coli_CVM_N38381PS_v1.0_genomic.fna	GCF_000780965.1_ASM78096v1_genomic.fna	D	NA	0.00993767	0.442659
StrainEst II	68	GCF_000460575.1_Esch_coli_UMEA_3175-1_V1_genomic.fna	GCF_000408285.1_Esch_coli_KTE226_V1_genomic.fna	II	NA	0.00337267	0.293466
Bowtie D	69	GCF_000458315.1_Esch_coli_HVH_155_4-4509048_V1_genomic.fna	GCF_000457895.1_Esch_coli_HVH_130_4-7036876_V1_genomic.fna	D	NA	0.00227104	NA
Bowtie II	69	GCF_000752255.1_FHI60_genomic.fna	GCF_000622575.1_Ec2010C-4244_genomic.fna	II	NA	0.000880953	NA
PanPhlAn D	69	GCF_000026325	GCF_000457895.1_Esch_coli_HVH_130_4-7036876_V1_genomic.fna	D	0.176944	0.0025468	NA
Pathoscope Inf. II	69	GCF_000026325.1	GCF_000622575.1	II	NA	0.0279555	0.429509
StrainEst D	69	GCF_000458315.1_Esch_coli_HVH_155_4-4509048_V1_genomic.fna	GCF_000457895.1_Esch_coli_HVH_130_4-7036876_V1_genomic.fna	D	NA	0.00227104	0.693096
StrainEst II	69	GCF_000752255.1_FHI60_genomic.fna	GCF_000622575.1_Ec2010C-4244_genomic.fna	II	NA	0.000880953	0.296599

## Sheet: 3 strains
Method	Replicate	Dominant.Predicted	Dominant.Actual	Rank	JaccardDist	MashDist.Actual	Abundance
Bowtie D	10	GCF_000418595.1_E_coliMC6003-1.0_genomic.fna	GCF_000781415.1_ASM78141v1_genomic.fna	D	NA	0.00263042	NA
Bowtie II	10	GCF_000460575.1_Esch_coli_UMEA_3175-1_V1_genomic.fna	GCF_000488155.1_Esch_coli_UMEA_3342-1_V1_genomic.fna	II	NA	0.00305472	NA
Bowtie III	10	GCF_001059375.1_ASM105937v1_genomic.fna	GCF_000701145.1_EcMS4991.0_genomic.fna	III	NA	0.0440934	NA
PanPhlAn D	10	GCF_000352705	GCF_000781415.1_ASM78141v1_genomic.fna	D	0.254391	0.0110007	NA
Pathoscope Inf. D	10	E.coli	GCF_000781415.1	D	NA	NA	0.923137
Pathoscope Inf. II	10	GCF_000219515.2	GCF_000488155.1	II	NA	0.0325113	0.0377226
Pathoscope Inf. III	10	GCF_000148365.1	GCF_000701145.1	III	NA	0.0334751	0.0100555
StrainEst D	10	GCF_000418595.1_E_coliMC6003-1.0_genomic.fna	GCF_000781415.1_ASM78141v1_genomic.fna	D	NA	0.00263042	0.520877
StrainEst II	10	GCF_000460575.1_Esch_coli_UMEA_3175-1_V1_genomic.fna	GCF_000488155.1_Esch_coli_UMEA_3342-1_V1_genomic.fna	II	NA	0.00305472	0.270316
StrainEst III	10	GCF_000511445.1_EcoliFAH2_genomic.fna	GCF_000701145.1_EcMS4991.0_genomic.fna	III	NA	0.0031121	0.17304
Bowtie D	12	GCF_000460575.1_Esch_coli_UMEA_3175-1_V1_genomic.fna	GCF_000807575.1_ASM80757v1_genomic.fna	D	NA	0.00178577	NA
Bowtie II	12	GCF_000234255.2_ASM23425v3_genomic.fna	GCF_000354755.1_ASM35475v1_genomic.fna	II	NA	0.0114865	NA
Bowtie III	12	GCF_000701105.1_ASM70110v1_genomic.fna	GCF_000749565.1_ASM74956v1_genomic.fna	III	NA	0.0116661	NA
PanPhlAn D	12	GCF_000351645	GCF_000807575.1_ASM80757v1_genomic.fna	D	0.210474	0.00186568	NA
Pathoscope Inf. D	12	E.coli	GCF_000807575.1	D	NA	NA	0.901852
Pathoscope Inf. II	12	GCF_000007445.1	GCF_000354755.1	II	NA	0.0333664	0.0311701
Pathoscope Inf. III	12	GCF_000233895.1	GCF_000749565.1	III	NA	0.0327227	0.0292286
StrainEst D	12	GCF_000460575.1_Esch_coli_UMEA_3175-1_V1_genomic.fna	GCF_000807575.1_ASM80757v1_genomic.fna	D	NA	0.00178577	0.534851
StrainEst II	12	GCF_000701105.1_ASM70110v1_genomic.fna	GCF_000354755.1_ASM35475v1_genomic.fna	II	NA	0.00631659	0.249557
StrainEst III	12	GCF_000234255.2_ASM23425v3_genomic.fna	GCF_000749565.1_ASM74956v1_genomic.fna	III	NA	7.15897e-05	0.181059
Bowtie D	13	GCF_000457285.1_Esch_coli_HVH_90_4-3191362_V1_genomic.fna	GCF_000699305.1_10810_genomic.fna	D	NA	0.00528099	NA
Bowtie II	13	GCF_000819365.1_Escherichia_coli_CVM_N33653PS_v1.0_genomic.fna	GCF_000776475.1_ASM77647v1_genomic.fna	II	NA	0.0330427	NA
Bowtie III	13	GCF_000351505.1_Esch_coli_KTE55_V1_genomic.fna	GCF_000714415.1_ASM71441v1_genomic.fna	III	NA	0.0336937	NA
PanPhlAn D	13	GCF_000493755	GCF_000699305.1_10810_genomic.fna	D	0.21218	0.00314086	NA
Pathoscope Inf. D	13	E.coli	GCF_000699305.1	D	NA	NA	0.999109
Pathoscope Inf. II	13	GCF_000212715.2	GCF_000776475.1	II	NA	0.0342477	0.000542302
Pathoscope Inf. III	13	GCF_000813165.1	GCF_000714415.1	III	NA	0.0327227	8.06776e-05
StrainEst D	13	GCF_000457285.1_Esch_coli_HVH_90_4-3191362_V1_genomic.fna	GCF_000699305.1_10810_genomic.fna	D	NA	0.00528099	0.521943
StrainEst II	13	GCF_000351505.1_Esch_coli_KTE55_V1_genomic.fna	GCF_000776475.1_ASM77647v1_genomic.fna	II	NA	0.00476862	0.263254
StrainEst III	13	GCF_000511525.1_EcoliFBP1_genomic.fna	GCF_000714415.1_ASM71441v1_genomic.fna	III	NA	0.00628226	0.167243
Bowtie D	14	GCF_000935475.1_ASM93547v1_genomic.fna	GCF_000295775.2_ASM29577v2_genomic.fna	D	NA	0.0359759	NA
Bowtie II	14	GCF_001059375.1_ASM105937v1_genomic.fna	GCF_000935475.1_ASM93547v1_genomic.fna	II	NA	0.0498292	NA
Bowtie III	14	GCF_000225205.1_ASM22520v2_genomic.fna	GCF_001012025.1_CFSAN026796_01.0_genomic.fna	III	NA	0.0225651	NA
PanPhlAn D	14	GCF_000457555	GCF_000295775.2_ASM29577v2_genomic.fna	D	0.224355	0.00470559	NA
Pathoscope Inf. D	14	E.coli	GCF_000295775.2	D	NA	NA	0.990758
Pathoscope Inf. II	14	GCF_000007445.1	GCF_000935475.1	II	NA	0.0358575	0.00385622
Pathoscope Inf. III	14	GCF_001029125.1	GCF_001012025.1	III	NA	0.0127293	0.000819947
StrainEst D	14	GCF_001059375.1_ASM105937v1_genomic.fna	GCF_000295775.2_ASM29577v2_genomic.fna	D	NA	0.0139486	0.533834
StrainEst II	14	GCF_000935475.1_ASM93547v1_genomic.fna	GCF_000935475.1_ASM93547v1_genomic.fna	II	NA	0	0.270685
StrainEst III	14	GCF_000408345.1_Esch_coli_KTE61_V1_genomic.fna	GCF_001012025.1_CFSAN026796_01.0_genomic.fna	III	NA	0.00680395	0.167893
Bowtie D	15	GCF_000937855.1_FHI23_genomic.fna	GCF_000460995.1_Esch_coli_UMEA_3233-1_V1_genomic.fna	D	NA	0.0154006	NA
Bowtie II	15	GCF_000460575.1_Esch_coli_UMEA_3175-1_V1_genomic.fna	GCF_000446425.1_ASM44642v1_genomic.fna	II	NA	0.0346987	NA
Bowtie III	15	GCF_000356165.1_ASM35616v1_genomic.fna	GCF_000937855.1_FHI23_genomic.fna	III	NA	0.0349268	NA
PanPhlAn D	15	GCF_000148365	GCF_000460995.1_Esch_coli_UMEA_3233-1_V1_genomic.fna	D	0.141963	0.000830728	NA
Pathoscope Inf. D	15	E.coli	GCF_000460995.1	D	NA	NA	0.865394
Pathoscope Inf. II	15	GCF_000148365.1	GCF_000446425.1	II	NA	0.0342477	0.131316
Pathoscope Inf. III	15	GCF_000019385.1	GCF_000937855.1	III	NA	0.0329357	0.000930566
StrainEst D	15	GCF_000460575.1_Esch_coli_UMEA_3175-1_V1_genomic.fna	GCF_000460995.1_Esch_coli_UMEA_3233-1_V1_genomic.fna	D	NA	0.00238081	0.535724
StrainEst II	15	GCF_001012575.1_CFSAN026845_01.0_genomic.fna	GCF_000446425.1_ASM44642v1_genomic.fna	II	NA	0.00748619	0.191277
StrainEst III	15	GCF_000937855.1_FHI23_genomic.fna	GCF_000937855.1_FHI23_genomic.fna	III	NA	0	0.170941
Bowtie D	16	GCF_000258145.1_ASM25814v1_genomic.fna	GCF_000704645.1_ASM70464v1_genomic.fna	D	NA	0.015347	NA
Bowtie II	16	GCF_000713425.1_ASM71342v1_genomic.fna	GCF_000762385.1_ASM76238v1_genomic.fna	II	NA	0.0162193	NA
Bowtie III	16	GCF_000703505.1_ASM70350v1_genomic.fna	GCF_000701145.1_EcMS4991.0_genomic.fna	III	NA	0.0170111	NA
PanPhlAn D	16	GCF_000023365	GCF_000704645.1_ASM70464v1_genomic.fna	D	0.179481	0.00838426	NA
Pathoscope Inf. D	16	E.coli	GCF_000704645.1	D	NA	NA	0.955577
Pathoscope Inf. II	16	GCF_000258145.1	GCF_000762385.1	II	NA	0.000434439	0.0315022
Pathoscope Inf. III	16	GCF_000765435.1	GCF_000701145.1	III	NA	0.0034604	0.00402609
StrainEst D	16	GCF_000713425.1_ASM71342v1_genomic.fna	GCF_000704645.1_ASM70464v1_genomic.fna	D	NA	0.00570819	0.478795
StrainEst II	16	GCF_000258145.1_ASM25814v1_genomic.fna	GCF_000762385.1_ASM76238v1_genomic.fna	II	NA	0.000434439	0.266548
StrainEst III	16	GCF_000511445.1_EcoliFAH2_genomic.fna	GCF_000701145.1_EcMS4991.0_genomic.fna	III	NA	0.0031121	0.169806
Bowtie D	17	GCF_000458315.1_Esch_coli_HVH_155_4-4509048_V1_genomic.fna	GCF_000456165.1_Esch_coli_HVH_10_4-6832164_V1_genomic.fna	D	NA	0.00128842	NA
Bowtie II	17	GCF_000460575.1_Esch_coli_UMEA_3175-1_V1_genomic.fna	GCF_000458395.1_Esch_coli_HVH_159_4-5818141_V1_genomic.fna	II	NA	0.000119496	NA
Bowtie III	17	GCF_000819005.1_Escherichia_coli_CVM_N33825PS_v1.0_genomic.fna	GCF_000798275.1_Escherichia_coli_CVM_N33640PS_v._1.0_genomic.fna	III	NA	0.00584167	NA
PanPhlAn D	17	GCF_000026325	GCF_000456165.1_Esch_coli_HVH_10_4-6832164_V1_genomic.fna	D	0.168469	0.00149601	NA
Pathoscope Inf. D	17	E.coli	GCF_000456165.1	D	NA	NA	0.656233
Pathoscope Inf. II	17	GCF_000026325.1	GCF_000458395.1	II	NA	0.0318865	0.315782
Pathoscope Inf. III	17	GCF_000233875.1	GCF_000798275.1	III	NA	0.0338037	0.00851855
StrainEst D	17	GCF_000458315.1_Esch_coli_HVH_155_4-4509048_V1_genomic.fna	GCF_000456165.1_Esch_coli_HVH_10_4-6832164_V1_genomic.fna	D	NA	0.00128842	0.522187
StrainEst II	17	GCF_000460575.1_Esch_coli_UMEA_3175-1_V1_genomic.fna	GCF_000458395.1_Esch_coli_HVH_159_4-5818141_V1_genomic.fna	II	NA	0.000119496	0.266316
StrainEst III	17	GCF_000819005.1_Escherichia_coli_CVM_N33825PS_v1.0_genomic.fna	GCF_000798275.1_Escherichia_coli_CVM_N33640PS_v._1.0_genomic.fna	III	NA	0.00584167	0.13553
Bowtie D	18	GCF_000704945.1_ASM70494v1_genomic.fna	GCF_000704945.1_ASM70494v1_genomic.fna	D	NA	0	NA
Bowtie II	18	GCF_000351505.1_Esch_coli_KTE55_V1_genomic.fna	GCF_000354895.1_ASM35489v1_genomic.fna	II	NA	0.0351567	NA
Bowtie III	18	GCF_001059375.1_ASM105937v1_genomic.fna	GCF_000457995.1_Esch_coli_HVH_137_4-2124971_V1_genomic.fna	III	NA	0.0230043	NA
PanPhlAn D	18	GCF_000352585	GCF_000704945.1_ASM70494v1_genomic.fna	D	0.183678	0.00811798	NA
Pathoscope Inf. D	18	E.coli	GCF_000704945.1	D	NA	NA	0.99537
Pathoscope Inf. II	18	GCF_000257275.1	GCF_000354895.1	II	NA	0.0131603	0.00150833
Pathoscope Inf. III	18	GCF_000167815.1	GCF_000457995.1	III	NA	0.0341361	0.000759437
StrainEst D	18	GCF_000704945.1_ASM70494v1_genomic.fna	GCF_000704945.1_ASM70494v1_genomic.fna	D	NA	0	0.547516
StrainEst II	18	GCF_000617045.1_Ec04-3023_genomic.fna	GCF_000354895.1_ASM35489v1_genomic.fna	II	NA	0.0083078	0.217894
StrainEst III	18	GCF_000351505.1_Esch_coli_KTE55_V1_genomic.fna	GCF_000457995.1_Esch_coli_HVH_137_4-2124971_V1_genomic.fna	III	NA	0.00515153	0.172278
Bowtie D	2	GCF_000350845.1_Esch_coli_KTE28_V1_genomic.fna	GCF_000326725.1_Esch_coli_KTE150_V1_genomic.fna	D	NA	0.00564181	NA
Bowtie II	2	GCF_000447145.1_ASM44714v1_genomic.fna	GCF_000766965.1_CREcoli50110_genomic.fna	II	NA	0.0160531	NA
Bowtie III	2	GCF_000456345.1_Esch_coli_HVH_24_4-5985145_V1_genomic.fna	GCF_000446985.1_ASM44698v1_genomic.fna	III	NA	0.030875	NA
PanPhlAn D	2	GCF_000352125	GCF_000326725.1_Esch_coli_KTE150_V1_genomic.fna	D	0.18948	0.00144387	NA
Pathoscope Inf. D	2	E.coli	GCF_000326725.1	D	NA	NA	0.99658
Pathoscope Inf. II	2	GCF_000010485.1	GCF_000766965.1	II	NA	0.0290489	0.00132809
Pathoscope Inf. III	2	Unknown coli	GCF_000446985.1	III	NA	NA	0.000633345
StrainEst D	2	GCF_000350845.1_Esch_coli_KTE28_V1_genomic.fna	GCF_000326725.1_Esch_coli_KTE150_V1_genomic.fna	D	NA	0.00564181	0.291671
StrainEst II	2	GCF_000819325.1_Escherichia_coli_CVM_N38381PS_v1.0_genomic.fna	GCF_000766965.1_CREcoli50110_genomic.fna	II	NA	0.00687462	0.191998
StrainEst III	2	GCF_000447145.1_ASM44714v1_genomic.fna	GCF_000446985.1_ASM44698v1_genomic.fna	III	NA	0.00146992	0.17036
Bowtie D	20	GCF_000249535.1_ASM24953v2_genomic.fna	GCF_000225025.1_ASM22502v2_genomic.fna	D	NA	0.0204123	NA
Bowtie II	20	GCF_000249175.1_ASM24917v2_genomic.fna	GCF_000249055.1_ASM24905v2_genomic.fna	II	NA	0.00058191	NA
Bowtie III	20	GCF_000234255.2_ASM23425v3_genomic.fna	GCF_000616485.1_Ec2011EL-2094_genomic.fna	III	NA	0.0222766	NA
PanPhlAn D	20	GCF_000215185	GCF_000225025.1_ASM22502v2_genomic.fna	D	0.150705	0.000434439	NA
Pathoscope Inf. D	20	E.coli	GCF_000225025.1	D	NA	NA	0.959158
Pathoscope Inf. II	20	GCF_000026545.1	GCF_000249055.1	II	NA	0.00390583	0.0240961
Pathoscope Inf. III	20	GCF_000948445.1	GCF_000616485.1	III	NA	0.00123693	0.00672569
StrainEst D	20	GCF_000234255.2_ASM23425v3_genomic.fna	GCF_000225025.1_ASM22502v2_genomic.fna	D	NA	0.000312573	0.54497
StrainEst II	20	GCF_000249175.1_ASM24917v2_genomic.fna	GCF_000249055.1_ASM24905v2_genomic.fna	II	NA	0.00058191	0.264905
StrainEst III	20	GCF_000249535.1_ASM24953v2_genomic.fna	GCF_000616485.1_Ec2011EL-2094_genomic.fna	III	NA	0.00521614	0.177163
Bowtie D	21	GCF_000488095.1_Esch_coli_UMEA_3290-1_V1_genomic.fna	GCF_000703465.1_ASM70346v1_genomic.fna	D	NA	0.210897	NA
Bowtie II	21	GCF_000703345.1_Ec2011C-3317_genomic.fna	GCF_000752755.1_FHI22_genomic.fna	II	NA	0.00495906	NA
Bowtie III	21	GCF_000351025.1_Esch_coli_KTE193_V1_genomic.fna	GCF_000164595.1_ASM16459v1_genomic.fna	III	NA	0.0352724	NA
PanPhlAn D	21	GCF_000215265	GCF_000703465.1_ASM70346v1_genomic.fna	D	0.309002	0.203604	NA
Pathoscope Inf. D	21	E.coli	GCF_000703465.1	D	NA	NA	0.973154
Pathoscope Inf. II	21	GCF_000013305.1	GCF_000752755.1	II	NA	0.0353885	0.0238268
Pathoscope Inf. III	21	GCF_000026305.1	GCF_000164595.1	III	NA	0.0160531	0.00107859
StrainEst D	21	GCF_000703345.1_Ec2011C-3317_genomic.fna	GCF_000703465.1_ASM70346v1_genomic.fna	D	NA	0.203604	0.570933
StrainEst II	21	GCF_000488095.1_Esch_coli_UMEA_3290-1_V1_genomic.fna	GCF_000752755.1_FHI22_genomic.fna	II	NA	0.0358575	0.372589
StrainEst III	21	GCF_000752855.1_FHI19_genomic.fna	GCF_000164595.1_ASM16459v1_genomic.fna	III	NA	0.0384495	0.004827
Bowtie D	23	GCF_000249535.1_ASM24953v2_genomic.fna	GCF_000461095.1_Esch_coli_UMEA_3268-1_V1_genomic.fna	D	NA	0.032829	NA
Bowtie II	23	GCF_000460575.1_Esch_coli_UMEA_3175-1_V1_genomic.fna	GCF_000618405.1_EcE2539C1_genomic.fna	II	NA	0.035622	NA
Bowtie III	23	GCF_001059375.1_ASM105937v1_genomic.fna	GCF_000618985.1_Ec2011EL-2313_genomic.fna	III	NA	0.0468354	NA
PanPhlAn D	23	GCF_000459715	GCF_000461095.1_Esch_coli_UMEA_3268-1_V1_genomic.fna	D	0.177364	0.00139189	NA
Pathoscope Inf. D	23	E.coli	GCF_000461095.1	D	NA	NA	0.893584
Pathoscope Inf. II	23	GCF_000148365.1	GCF_000618405.1	II	NA	0.0352724	0.0362209
Pathoscope Inf. III	23	GCF_000233895.1	GCF_000618985.1	III	NA	0.0349268	0.0212383
StrainEst D	23	GCF_000460575.1_Esch_coli_UMEA_3175-1_V1_genomic.fna	GCF_000461095.1_Esch_coli_UMEA_3268-1_V1_genomic.fna	D	NA	0.00302611	0.526956
StrainEst II	23	GCF_000617045.1_Ec04-3023_genomic.fna	GCF_000618405.1_EcE2539C1_genomic.fna	II	NA	0.00752278	0.190127
StrainEst III	23	GCF_000249535.1_ASM24953v2_genomic.fna	GCF_000618985.1_Ec2011EL-2313_genomic.fna	III	NA	0.00464278	0.167968
Bowtie D	24	GCF_000457285.1_Esch_coli_HVH_90_4-3191362_V1_genomic.fna	GCF_000714015.1_ASM71401v1_genomic.fna	D	NA	0.0311746	NA
Bowtie II	24	GCF_000703785.1_ASM70378v1_genomic.fna	GCF_000619465.1_EcK6722_genomic.fna	II	NA	0.0191812	NA
Bowtie III	24	GCF_000700485.1_ASM70048v1_genomic.fna	GCF_000352065.1_Esch_coli_KTE6_V1_genomic.fna	III	NA	0.0329357	NA
PanPhlAn D	24	GCF_000352945	GCF_000714015.1_ASM71401v1_genomic.fna	D	0.180938	0.00489536	NA
Pathoscope Inf. D	24	E.coli	GCF_000714015.1	D	NA	NA	0.997188
Pathoscope Inf. II	24	GCF_000010765.1	GCF_000619465.1	II	NA	0.00257463	0.00174073
Pathoscope Inf. III	24	GCF_000019385.1	GCF_000352065.1	III	NA	0.0312752	0.000211362
StrainEst D	24	GCF_000408345.1_Esch_coli_KTE61_V1_genomic.fna	GCF_000714015.1_ASM71401v1_genomic.fna	D	NA	0.00741321	0.36979
StrainEst II	24	GCF_000752255.1_FHI60_genomic.fna	GCF_000619465.1_EcK6722_genomic.fna	II	NA	0.0083078	0.23958
StrainEst III	24	GCF_000457285.1_Esch_coli_HVH_90_4-3191362_V1_genomic.fna	GCF_000352065.1_Esch_coli_KTE6_V1_genomic.fna	III	NA	0.000906124	0.170391
Bowtie D	25	GCF_000249535.1_ASM24953v2_genomic.fna	GCF_000801205.1_ASM80120v1_genomic.fna	D	NA	0.0212234	NA
Bowtie II	25	GCF_000408645.1_Esch_coli_KTE108_V1_genomic.fna	GCF_000461975.1_ASM46197v1_genomic.fna	II	NA	0.0264788	NA
Bowtie III	25	GCF_000355315.1_ASM35531v1_genomic.fna	GCF_000616525.1_Ec2011EL-2097_genomic.fna	III	NA	0.0241368	NA
PanPhlAn D	25	GCF_000023365	GCF_000801205.1_ASM80120v1_genomic.fna	D	0.154237	0.000191626	NA
Pathoscope Inf. D	25	E.coli	GCF_000801205.1	D	NA	NA	0.903029
Pathoscope Inf. II	25	GCF_000948445.1	GCF_000461975.1	II	NA	0.00134007	0.0301305
Pathoscope Inf. III	25	GCF_000022225.1	GCF_000616525.1	III	NA	0.00162709	0.0160335
StrainEst D	25	GCF_000249535.1_ASM24953v2_genomic.fna	GCF_000801205.1_ASM80120v1_genomic.fna	D	NA	0.0212234	0.443823
StrainEst II	25	GCF_000819325.1_Escherichia_coli_CVM_N38381PS_v1.0_genomic.fna	GCF_000461975.1_ASM46197v1_genomic.fna	II	NA	0.0234513	0.363626
StrainEst III	25	GCF_000782275.1_ASM78227v1_genomic.fna	GCF_000616525.1_Ec2011EL-2097_genomic.fna	III	NA	0.0243695	0.062431
Bowtie D	26	GCF_000355515.1_ASM35551v1_genomic.fna	GCF_000354415.1_ASM35441v1_genomic.fna	D	NA	0.000409992	NA
Bowtie II	26	GCF_000457285.1_Esch_coli_HVH_90_4-3191362_V1_genomic.fna	GCF_000614565.1_Ec2010C-5034_genomic.fna	II	NA	0.0335842	NA
Bowtie III	26	GCF_000447145.1_ASM44714v1_genomic.fna	GCF_000776395.1_ASM77639v1_genomic.fna	III	NA	0.0317837	NA
PanPhlAn D	26	GCF_000023365	GCF_000354415.1_ASM35441v1_genomic.fna	D	0.239603	0.0133547	NA
Pathoscope Inf. D	26	E.coli	GCF_000354415.1	D	NA	NA	0.994559
Pathoscope Inf. II	26	GCF_000257275.1	GCF_000614565.1	II	NA	0.0178909	0.00158804
Pathoscope Inf. III	26	GCF_000026545.1	GCF_000776395.1	III	NA	0.0191181	0.00144544
StrainEst D	26	GCF_000355515.1_ASM35551v1_genomic.fna	GCF_000354415.1_ASM35441v1_genomic.fna	D	NA	0.000409992	0.543465
StrainEst II	26	GCF_000447145.1_ASM44714v1_genomic.fna	GCF_000614565.1_Ec2010C-5034_genomic.fna	II	NA	0.0042398	0.26637
StrainEst III	26	GCF_000457285.1_Esch_coli_HVH_90_4-3191362_V1_genomic.fna	GCF_000776395.1_ASM77639v1_genomic.fna	III	NA	0.00464278	0.165812
Bowtie D	28	GCF_000695175.1_EcoliMI10-01v1_genomic.fna	GCF_000356145.1_ASM35614v1_genomic.fna	D	NA	0.0246831	NA
Bowtie II	28	GCF_000355315.1_ASM35531v1_genomic.fna	GCF_000194255.1_ASM19425v1_genomic.fna	II	NA	0.0155619	NA
Bowtie III	28	GCF_000355435.1_ASM35543v1_genomic.fna	GCF_000615225.1_Ec2010C-3511_genomic.fna	III	NA	0.0205456	NA
PanPhlAn D	28	GCF_000352945	GCF_000356145.1_ASM35614v1_genomic.fna	D	0.19907	0.00655869	NA
Pathoscope Inf. D	28	E.coli	GCF_000356145.1	D	NA	NA	0.990787
Pathoscope Inf. II	28	GCF_000210475.1	GCF_000194255.1	II	NA	0.0160531	0.00494452
Pathoscope Inf. III	28	GCF_000520035.1	GCF_000615225.1	III	NA	0.000312573	0.00143965
StrainEst D	28	GCF_000819325.1_Escherichia_coli_CVM_N38381PS_v1.0_genomic.fna	GCF_000356145.1_ASM35614v1_genomic.fna	D	NA	0.00766986	0.400318
StrainEst II	28	GCF_000819185.1_Escherichia_coli_CVM_N36113PS_v1.0_genomic.fna	GCF_000194255.1_ASM19425v1_genomic.fna	II	NA	0.00508714	0.277303
StrainEst III	28	GCF_000695175.1_EcoliMI10-01v1_genomic.fna	GCF_000615225.1_Ec2010C-3511_genomic.fna	III	NA	0.000385581	0.17153
Bowtie D	29	GCF_000618705.1_EcK5198_genomic.fna	GCF_000614725.1_Ec2010C-4254_genomic.fna	D	NA	0.000264084	NA
Bowtie II	29	GCF_000351505.1_Esch_coli_KTE55_V1_genomic.fna	GCF_000458975.1_Esch_coli_HVH_196_4-4530470_V1_genomic.fna	II	NA	0.00537869	NA
Bowtie III	29	GCF_000458935.1_Esch_coli_HVH_194_4-2356805_V1_genomic.fna	GCF_000351465.1_Esch_coli_KTE51_V1_genomic.fna	III	NA	0.0297077	NA
PanPhlAn D	29	GCF_000458955	GCF_000614725.1_Ec2010C-4254_genomic.fna	D	0.236638	0.0122604	NA
Pathoscope Inf. D	29	E.coli	GCF_000614725.1	D	NA	NA	0.996975
Pathoscope Inf. II	29	GCF_000968515.1	GCF_000458975.1	II	NA	0.0298031	0.00159803
Pathoscope Inf. III	29	GCF_000027125.1	GCF_000351465.1	III	NA	0.0283151	0.000604174
StrainEst D	29	GCF_000618705.1_EcK5198_genomic.fna	GCF_000614725.1_Ec2010C-4254_genomic.fna	D	NA	0.000264084	0.546123
StrainEst II	29	GCF_000351505.1_Esch_coli_KTE55_V1_genomic.fna	GCF_000458975.1_Esch_coli_HVH_196_4-4530470_V1_genomic.fna	II	NA	0.00537869	0.262827
StrainEst III	29	GCF_000408345.1_Esch_coli_KTE61_V1_genomic.fna	GCF_000351465.1_Esch_coli_KTE51_V1_genomic.fna	III	NA	0.00920555	0.130833
Bowtie D	3	GCF_000460935.1_Esch_coli_UMEA_3221-1_V1_genomic.fna	GCF_000819375.1_Escherichia_coli_CVM_N33429PS_v1.0_genomic.fna	D	NA	0.0340249	NA
Bowtie II	3	GCF_000798355.1_Escherichia_coli_CVM_N33707PS_v._1.0_genomic.fna	GCF_000460975.1_Esch_coli_UMEA_3230-1_V1_genomic.fna	II	NA	0.0345853	NA
Bowtie III	3	GCF_000776815.1_ASM77681v1_genomic.fna	GCF_000776815.1_ASM77681v1_genomic.fna	III	NA	0	NA
PanPhlAn D	3	GCF_000458495	GCF_000819375.1_Escherichia_coli_CVM_N33429PS_v1.0_genomic.fna	D	0.297072	0.0144562	NA
Pathoscope Inf. D	3	E.coli	GCF_000819375.1	D	NA	NA	0.990092
Pathoscope Inf. II	3	GCF_000257275.1	GCF_000460975.1	II	NA	0.0323015	0.00337749
Pathoscope Inf. III	3	GCF_000284495.1	GCF_000776815.1	III	NA	0.0083078	0.00220064
StrainEst D	3	GCF_000460935.1_Esch_coli_UMEA_3221-1_V1_genomic.fna	GCF_000819375.1_Escherichia_coli_CVM_N33429PS_v1.0_genomic.fna	D	NA	0.0340249	0.258857
StrainEst II	3	GCF_000781255.1_ASM78125v1_genomic.fna	GCF_000460975.1_Esch_coli_UMEA_3230-1_V1_genomic.fna	II	NA	0.0342477	0.235579
StrainEst III	3	GCF_000776815.1_ASM77681v1_genomic.fna	GCF_000776815.1_ASM77681v1_genomic.fna	III	NA	0	0.160528
Bowtie D	31	GCF_000219515.1_ASM21951v2_genomic.fna	GCF_000358085.1_ASM35808v1_genomic.fna	D	NA	0.0280449	NA
Bowtie II	31	GCF_000351505.1_Esch_coli_KTE55_V1_genomic.fna	GCF_000219515.1_ASM21951v2_genomic.fna	II	NA	0.0334751	NA
Bowtie III	31	GCF_000703505.1_ASM70350v1_genomic.fna	GCF_000779425.1_ASM77942v1_genomic.fna	III	NA	0.0331502	NA
PanPhlAn D	31	GCF_000352945	GCF_000358085.1_ASM35808v1_genomic.fna	D	0.211837	0.00785531	NA
Pathoscope Inf. D	31	E.coli	GCF_000358085.1	D	NA	NA	0.861309
Pathoscope Inf. II	31	GCF_000219515.2	GCF_000219515.1	II	NA	9.55247e-05	0.135426
Pathoscope Inf. III	31	GCF_000827105.1	GCF_000779425.1	III	NA	0.0333664	0.00131033
StrainEst D	31	GCF_000617045.1_Ec04-3023_genomic.fna	GCF_000358085.1_ASM35808v1_genomic.fna	D	NA	0.00564181	0.428731
StrainEst II	31	GCF_000219515.1_ASM21951v2_genomic.fna	GCF_000219515.1_ASM21951v2_genomic.fna	II	NA	0	0.269721
StrainEst III	31	GCF_000351505.1_Esch_coli_KTE55_V1_genomic.fna	GCF_000779425.1_ASM77942v1_genomic.fna	III	NA	0.00476862	0.170557
Bowtie D	32	GCF_000460935.1_Esch_coli_UMEA_3221-1_V1_genomic.fna	GCF_000753035.1_FHI38_genomic.fna	D	NA	0.00141786	NA
Bowtie II	32	GCF_000779215.1_ASM77921v1_genomic.fna	GCF_000456745.1_Esch_coli_HVH_46_4-2758776_V1_genomic.fna	II	NA	0.00755945	NA
Bowtie III	32	GCF_000812305.1_ASM81230v1_genomic.fna	GCF_000220005.1_ASM22000v2_genomic.fna	III	NA	0.0186813	NA
PanPhlAn D	32	GCF_000351645	GCF_000753035.1_FHI38_genomic.fna	D	0.194518	0.0103986	NA
Pathoscope Inf. D	32	E.coli	GCF_000753035.1	D	NA	NA	0.979134
Pathoscope Inf. II	32	GCF_000284495.1	GCF_000456745.1	II	NA	0.0107836	0.00981484
Pathoscope Inf. III	32	GCF_000148365.1	GCF_000220005.1	III	NA	0.035505	0.00393448
StrainEst D	32	GCF_000460935.1_Esch_coli_UMEA_3221-1_V1_genomic.fna	GCF_000753035.1_FHI38_genomic.fna	D	NA	0.00141786	0.543423
StrainEst II	32	GCF_000779215.1_ASM77921v1_genomic.fna	GCF_000456745.1_Esch_coli_HVH_46_4-2758776_V1_genomic.fna	II	NA	0.00755945	0.239975
StrainEst III	32	GCF_000408345.1_Esch_coli_KTE61_V1_genomic.fna	GCF_000220005.1_ASM22000v2_genomic.fna	III	NA	0.00857671	0.17088
Bowtie D	34	GCF_000457285.1_Esch_coli_HVH_90_4-3191362_V1_genomic.fna	GCF_000703765.1_ASM70376v1_genomic.fna	D	NA	0.035622	NA
Bowtie II	34	GCF_000460575.1_Esch_coli_UMEA_3175-1_V1_genomic.fna	GCF_000506445.1_WGS_Escherichia_coli_EC6_genomic.fna	II	NA	0.00476862	NA
Bowtie III	34	GCF_000264215.1_ASM26421v1_genomic.fna	GCF_000777155.1_ASM77715v1_genomic.fna	III	NA	0.0319897	NA
PanPhlAn D	34	GCF_000352945	GCF_000703765.1_ASM70376v1_genomic.fna	D	0.24293	0.00734051	NA
Pathoscope Inf. D	34	E.coli	GCF_000703765.1	D	NA	NA	0.967783
Pathoscope Inf. II	34	GCF_000743255.1	GCF_000506445.1	II	NA	0.00194597	0.0208707
Pathoscope Inf. III	34	GCF_000257275.1	GCF_000777155.1	III	NA	0.0317837	0.00452893
StrainEst D	34	GCF_000408345.1_Esch_coli_KTE61_V1_genomic.fna	GCF_000703765.1_ASM70376v1_genomic.fna	D	NA	0.00778092	0.425036
StrainEst II	34	GCF_000460575.1_Esch_coli_UMEA_3175-1_V1_genomic.fna	GCF_000506445.1_WGS_Escherichia_coli_EC6_genomic.fna	II	NA	0.00476862	0.269125
StrainEst III	34	GCF_000457285.1_Esch_coli_HVH_90_4-3191362_V1_genomic.fna	GCF_000777155.1_ASM77715v1_genomic.fna	III	NA	0.00408721	0.169603
Bowtie D	35	GCF_000359095.1_ASM35909v1_genomic.fna	GCF_000356445.1_ASM35644v1_genomic.fna	D	NA	0.00136596	NA
Bowtie II	35	GCF_000457285.1_Esch_coli_HVH_90_4-3191362_V1_genomic.fna	GCF_000776535.1_ASM77653v1_genomic.fna	II	NA	0.00676872	NA
Bowtie III	35	GCF_000357885.1_ASM35788v1_genomic.fna	GCF_000797695.1_Escherichia_coli_CVM_N38733PS_v._1.0_genomic.fna	III	NA	0.00524853	NA
PanPhlAn D	35	GCF_000352585	GCF_000356445.1_ASM35644v1_genomic.fna	D	0.17667	0.00920555	NA
Pathoscope Inf. D	35	E.coli	GCF_000356445.1	D	NA	NA	0.991217
Pathoscope Inf. II	35	GCF_000010485.1	GCF_000776535.1	II	NA	0.00277069	0.00385814
Pathoscope Inf. III	35	GCF_000026245.1	GCF_000797695.1	III	NA	0.0113529	0.00093058
StrainEst D	35	GCF_000359095.1_ASM35909v1_genomic.fna	GCF_000356445.1_ASM35644v1_genomic.fna	D	NA	0.00136596	0.506135
StrainEst II	35	GCF_000457285.1_Esch_coli_HVH_90_4-3191362_V1_genomic.fna	GCF_000776535.1_ASM77653v1_genomic.fna	II	NA	0.00676872	0.181972
StrainEst III	35	GCF_000357885.1_ASM35788v1_genomic.fna	GCF_000797695.1_Escherichia_coli_CVM_N38733PS_v._1.0_genomic.fna	III	NA	0.00524853	0.159218
Bowtie D	36	GCF_000503455.1_Ecoli435_genomic.fna	GCF_000354735.1_ASM35473v1_genomic.fna	D	NA	0.0298988	NA
Bowtie II	36	GCF_000356665.1_ASM35666v1_genomic.fna	GCF_000264195.1_ASM26419v1_genomic.fna	II	NA	0.0273375	NA
Bowtie III	36	GCF_000332755.1_ASM33275v1_genomic.fna	GCF_000503375.1_Ecoli38.34_genomic.fna	III	NA	0.0163866	NA
PanPhlAn D	36	GCF_000332755	GCF_000354735.1_ASM35473v1_genomic.fna	D	0.246055	0.00763299	NA
Pathoscope Inf. D	36	E.coli	GCF_000354735.1	D	NA	NA	0.99353
Pathoscope Inf. II	36	GCF_001029125.1	GCF_000264195.1	II	NA	0.0262266	0.000981726
Pathoscope Inf. III	36	GCF_000026325.1	GCF_000503375.1	III	NA	0.0278663	0.000759786
StrainEst D	36	GCF_000332755.1_ASM33275v1_genomic.fna	GCF_000354735.1_ASM35473v1_genomic.fna	D	NA	0.00763299	0.51487
StrainEst II	36	GCF_000503455.1_Ecoli435_genomic.fna	GCF_000264195.1_ASM26419v1_genomic.fna	II	NA	0.00436283	0.262577
StrainEst III	36	GCF_000408345.1_Esch_coli_KTE61_V1_genomic.fna	GCF_000503375.1_Ecoli38.34_genomic.fna	III	NA	0.00785531	0.163689
Bowtie D	37	GCF_001012575.1_CFSAN026845_01.0_genomic.fna	GCF_000731455.1_V1_genomic.fna	D	NA	0.0171265	NA
Bowtie II	37	GCF_000714975.1_JA65_HGAP2_genomic.fna	GCF_000461755.1_Esch_coli_UMEA_3889-1_V1_genomic.fna	II	NA	0.0119383	NA
Bowtie III	37	GCF_000700485.1_ASM70048v1_genomic.fna	GCF_000714225.1_ASM71422v1_genomic.fna	III	NA	0.00952763	NA
PanPhlAn D	37	GCF_000351525	GCF_000731455.1_V1_genomic.fna	D	0.145016	0.00402654	NA
Pathoscope Inf. D	37	E.coli	GCF_000731455.1	D	NA	NA	0.994351
Pathoscope Inf. II	37	GCF_000829985.1	GCF_000461755.1	II	NA	0.00932572	0.00297134
Pathoscope Inf. III	37	Unknown coli	GCF_000714225.1	III	NA	NA	0.00171101
StrainEst D	37	GCF_000776045.1_ASM77604v1_genomic.fna	GCF_000731455.1_V1_genomic.fna	D	NA	0.00621379	0.407158
StrainEst II	37	GCF_000408345.1_Esch_coli_KTE61_V1_genomic.fna	GCF_000461755.1_Esch_coli_UMEA_3889-1_V1_genomic.fna	II	NA	0.00628226	0.290503
StrainEst III	37	GCF_000819325.1_Escherichia_coli_CVM_N38381PS_v1.0_genomic.fna	GCF_000714225.1_ASM71422v1_genomic.fna	III	NA	0.00655869	0.055194
Bowtie D	38	GCF_000488095.1_Esch_coli_UMEA_3290-1_V1_genomic.fna	GCF_000459755.1_Esch_coli_KOEGE_58_171a_V1_genomic.fna	D	NA	0.000880953	NA
Bowtie II	38	GCF_000359095.1_ASM35909v1_genomic.fna	GCF_001030505.1_Esch_coli_BIDMC101_V1_genomic.fna	II	NA	0.0297077	NA
Bowtie III	38	GCF_000503655.1_Ecoli1047_genomic.fna	GCF_000358575.1_ASM35857v1_genomic.fna	III	NA	0.0302852	NA
PanPhlAn D	38	GCF_000013305	GCF_000459755.1_Esch_coli_KOEGE_58_171a_V1_genomic.fna	D	0.190952	0.00251903	NA
Pathoscope Inf. D	38	E.coli	GCF_000459755.1	D	NA	NA	0.917695
Pathoscope Inf. II	38	GCF_000013305.1	GCF_001030505.1	II	NA	0.0243695	0.080566
Pathoscope Inf. III	38	GCF_000148605.1	GCF_000358575.1	III	NA	0.0331502	0.00031121
StrainEst D	38	GCF_000488095.1_Esch_coli_UMEA_3290-1_V1_genomic.fna	GCF_000459755.1_Esch_coli_KOEGE_58_171a_V1_genomic.fna	D	NA	0.000880953	0.540726
StrainEst II	38	GCF_000503655.1_Ecoli1047_genomic.fna	GCF_001030505.1_Esch_coli_BIDMC101_V1_genomic.fna	II	NA	0.00534606	0.260751
StrainEst III	38	GCF_000359095.1_ASM35909v1_genomic.fna	GCF_000358575.1_ASM35857v1_genomic.fna	III	NA	0.000981871	0.163397
Bowtie D	39	GCF_000447145.1_ASM44714v1_genomic.fna	GCF_000459555.1_Esch_coli_KOEGE_3_4a_V1_genomic.fna	D	NA	0.0163307	NA
Bowtie II	39	GCF_000354795.1_ASM35479v1_genomic.fna	GCF_000704165.1_ASM70416v1_genomic.fna	II	NA	0.0166117	NA
Bowtie III	39	GCF_000017745.1_ASM1774v1_genomic.fna	GCF_000447145.1_ASM44714v1_genomic.fna	III	NA	0.0118017	NA
PanPhlAn D	39	GCF_000023365	GCF_000459555.1_Esch_coli_KOEGE_3_4a_V1_genomic.fna	D	0.19408	0.00932572	NA
Pathoscope Inf. D	39	E.coli	GCF_000459555.1	D	NA	NA	0.989692
Pathoscope Inf. II	39	GCF_000017745.1	GCF_000704165.1	II	NA	0.0184352	0.00351756
Pathoscope Inf. III	39	GCF_000167815.1	GCF_000447145.1	III	NA	0.0122604	0.00267203
StrainEst D	39	GCF_000354795.1_ASM35479v1_genomic.fna	GCF_000459555.1_Esch_coli_KOEGE_3_4a_V1_genomic.fna	D	NA	0.00804257	0.407988
StrainEst II	39	GCF_000459675.1_Esch_coli_KOEGE_40_102a_V1_genomic.fna	GCF_000704165.1_ASM70416v1_genomic.fna	II	NA	0.00737682	0.263256
StrainEst III	39	GCF_000447145.1_ASM44714v1_genomic.fna	GCF_000447145.1_ASM44714v1_genomic.fna	III	NA	0	0.153816
Bowtie D	4	GCF_000777265.1_ASM77726v1_genomic.fna	GCF_000408625.1_Esch_coli_KTE107_V1_genomic.fna	D	NA	0.0318865	NA
Bowtie II	4	GCF_000776045.1_ASM77604v1_genomic.fna	GCF_000777265.1_ASM77726v1_genomic.fna	II	NA	0.0303826	NA
Bowtie III	4	GCF_000408345.1_Esch_coli_KTE61_V1_genomic.fna	GCF_000780075.1_ASM78007v1_genomic.fna	III	NA	0.017359	NA
PanPhlAn D	4	GCF_000019385	GCF_000408625.1_Esch_coli_KTE107_V1_genomic.fna	D	0.207349	0.00964976	NA
Pathoscope Inf. D	4	E.coli	GCF_000408625.1	D	NA	NA	0.98277
Pathoscope Inf. II	4	GCF_000257275.1	GCF_000777265.1	II	NA	0.0314775	0.00626285
Pathoscope Inf. III	4	GCF_000019385.1	GCF_000780075.1	III	NA	0.0157245	0.00592803
StrainEst D	4	GCF_000714975.1_JA65_HGAP2_genomic.fna	GCF_000408625.1_Esch_coli_KTE107_V1_genomic.fna	D	NA	0.00952763	0.256914
StrainEst II	4	GCF_000777265.1_ASM77726v1_genomic.fna	GCF_000777265.1_ASM77726v1_genomic.fna	II	NA	0	0.253967
StrainEst III	4	GCF_000781755.1_ASM78175v1_genomic.fna	GCF_000780075.1_ASM78007v1_genomic.fna	III	NA	0.00597612	0.164837
Bowtie D	41	GCF_000752255.1_FHI60_genomic.fna	GCF_000988355.1_ASM98835v1_genomic.fna	D	NA	0.0163866	NA
Bowtie II	41	GCF_000408645.1_Esch_coli_KTE108_V1_genomic.fna	GCF_000965665.1_ASM96566v1_genomic.fna	II	NA	0.0209501	NA
Bowtie III	41	GCF_000355315.1_ASM35531v1_genomic.fna	GCF_000326705.1_Esch_coli_KTE145_V1_genomic.fna	III	NA	0.0339141	NA
PanPhlAn D	41	GCF_000023365	GCF_000988355.1_ASM98835v1_genomic.fna	D	0.0976454	0.000167546	NA
Pathoscope Inf. D	41	E.coli	GCF_000988355.1	D	NA	NA	0.998614
Pathoscope Inf. II	41	GCF_000183345.1	GCF_000965665.1	II	NA	0.0329357	0.000695866
Pathoscope Inf. III	41	GCF_000026305.1	GCF_000326705.1	III	NA	0.0138485	0.000169091
StrainEst D	41	GCF_000819325.1_Escherichia_coli_CVM_N38381PS_v1.0_genomic.fna	GCF_000988355.1_ASM98835v1_genomic.fna	D	NA	0.00564181	0.351335
StrainEst II	41	GCF_000752255.1_FHI60_genomic.fna	GCF_000965665.1_ASM96566v1_genomic.fna	II	NA	0.00322742	0.253989
StrainEst III	41	GCF_000817375.1_Iso_11_A5_genomic.fna	GCF_000326705.1_Esch_coli_KTE145_V1_genomic.fna	III	NA	0.0023533	0.174298
Bowtie D	42	GCF_000249535.1_ASM24953v2_genomic.fna	GCF_000700325.1_ASM70032v1_genomic.fna	D	NA	0.0217093	NA
Bowtie II	42	GCF_000704385.1_ASM70438v1_genomic.fna	GCF_000618645.1_EcK2192_genomic.fna	II	NA	0.0220623	NA
Bowtie III	42	GCF_000703585.1_ASM70358v1_genomic.fna	GCF_000704405.1_ASM70440v1_genomic.fna	III	NA	0.0189925	NA
PanPhlAn D	42	GCF_000352945	GCF_000700325.1_ASM70032v1_genomic.fna	D	0.181447	0.00483188	NA
Pathoscope Inf. D	42	E.coli	GCF_000700325.1	D	NA	NA	0.958581
Pathoscope Inf. II	42	GCF_000948445.1	GCF_000618645.1	II	NA	0.00128842	0.0212741
Pathoscope Inf. III	42	GCF_000008865.1	GCF_000704405.1	III	NA	0.0225651	0.0117076
StrainEst D	42	GCF_000408345.1_Esch_coli_KTE61_V1_genomic.fna	GCF_000700325.1_ASM70032v1_genomic.fna	D	NA	0.00611156	0.360294
StrainEst II	42	GCF_000249535.1_ASM24953v2_genomic.fna	GCF_000618645.1_EcK2192_genomic.fna	II	NA	0.00515153	0.259759
StrainEst III	42	GCF_000704385.1_ASM70438v1_genomic.fna	GCF_000704405.1_ASM70440v1_genomic.fna	III	NA	9.55247e-05	0.170374
Bowtie D	43	GCF_000176615.2_ASM17661v2_genomic.fna	GCF_000176615.2_ASM17661v2_genomic.fna	D	NA	0	NA
Bowtie II	43	GCF_000457285.1_Esch_coli_HVH_90_4-3191362_V1_genomic.fna	GCF_000780595.1_ASM78059v1_genomic.fna	II	NA	0.0161084	NA
Bowtie III	43	GCF_000351505.1_Esch_coli_KTE55_V1_genomic.fna	GCF_000780135.1_ASM78013v1_genomic.fna	III	NA	0.016782	NA
PanPhlAn D	43	GCF_000460315	GCF_000176615.2_ASM17661v2_genomic.fna	D	0.261692	0.0112643	NA
Pathoscope Inf. D	43	E.coli	GCF_000176615.2	D	NA	NA	0.918796
Pathoscope Inf. II	43	GCF_000026325.1	GCF_000780595.1	II	NA	0.0307758	0.0497362
Pathoscope Inf. III	43	GCF_000027125.1	GCF_000780135.1	III	NA	0.0332581	0.0296881
StrainEst D	43	GCF_000176615.2_ASM17661v2_genomic.fna	GCF_000176615.2_ASM17661v2_genomic.fna	D	NA	0	0.533426
StrainEst II	43	GCF_000351505.1_Esch_coli_KTE55_V1_genomic.fna	GCF_000780595.1_ASM78059v1_genomic.fna	II	NA	0.00495906	0.265352
StrainEst III	43	GCF_000457285.1_Esch_coli_HVH_90_4-3191362_V1_genomic.fna	GCF_000780135.1_ASM78013v1_genomic.fna	III	NA	0.00439372	0.175628
Bowtie D	45	GCF_000355095.1_ASM35509v1_genomic.fna	GCF_000358415.1_ASM35841v1_genomic.fna	D	NA	0.000361208	NA
Bowtie II	45	GCF_000511445.1_EcoliFAH2_genomic.fna	GCF_000701145.1_EcMS4991.0_genomic.fna	II	NA	0.0031121	NA
Bowtie III	45	GCF_000460575.1_Esch_coli_UMEA_3175-1_V1_genomic.fna	GCF_000781355.1_ASM78135v1_genomic.fna	III	NA	0.00213483	NA
PanPhlAn D	45	GCF_000458955	GCF_000358415.1_ASM35841v1_genomic.fna	D	0.213439	0.0118471	NA
Pathoscope Inf. D	45	E.coli	GCF_000358415.1	D	NA	NA	0.981378
Pathoscope Inf. II	45	GCF_000765435.1	GCF_000701145.1	II	NA	0.0034604	0.00690232
Pathoscope Inf. III	45	GCF_000233875.1	GCF_000781355.1	III	NA	0.00243596	0.00274007
StrainEst D	45	GCF_000355095.1_ASM35509v1_genomic.fna	GCF_000358415.1_ASM35841v1_genomic.fna	D	NA	0.000361208	0.551822
StrainEst II	45	GCF_000511445.1_EcoliFAH2_genomic.fna	GCF_000701145.1_EcMS4991.0_genomic.fna	II	NA	0.0031121	0.255226
StrainEst III	45	GCF_000460575.1_Esch_coli_UMEA_3175-1_V1_genomic.fna	GCF_000781355.1_ASM78135v1_genomic.fna	III	NA	0.00213483	0.169989
Bowtie D	46	GCF_000355315.1_ASM35531v1_genomic.fna	GCF_000460335.1_Esch_coli_UMEA_3150-1_V1_genomic.fna	D	NA	0.0147665	NA
Bowtie II	46	GCF_000458315.1_Esch_coli_HVH_155_4-4509048_V1_genomic.fna	GCF_000782815.1_ASM78281v1_genomic.fna	II	NA	0.00354859	NA
Bowtie III	46	GCF_000754865.1_ASM75486v1_genomic.fna	GCF_000355155.1_ASM35515v1_genomic.fna	III	NA	0.0164427	NA
PanPhlAn D	46	GCF_000460335	GCF_000460335.1_Esch_coli_UMEA_3150-1_V1_genomic.fna	D	0.0960596	0	NA
Pathoscope Inf. D	46	E.coli	GCF_000460335.1	D	NA	NA	0.893883
Pathoscope Inf. II	46	GCF_000026325.1	GCF_000782815.1	II	NA	0.00357808	0.0994945
Pathoscope Inf. III	46	GCF_000210475.1	GCF_000355155.1	III	NA	0.0149759	0.00286377
StrainEst D	46	GCF_000819325.1_Escherichia_coli_CVM_N38381PS_v1.0_genomic.fna	GCF_000460335.1_Esch_coli_UMEA_3150-1_V1_genomic.fna	D	NA	0.004991	0.436367
StrainEst II	46	GCF_000458315.1_Esch_coli_HVH_155_4-4509048_V1_genomic.fna	GCF_000782815.1_ASM78281v1_genomic.fna	II	NA	0.00354859	0.249389
StrainEst III	46	GCF_000355315.1_ASM35531v1_genomic.fna	GCF_000355155.1_ASM35515v1_genomic.fna	III	NA	0.00108342	0.16879
Bowtie D	48	GCF_000782155.1_ASM78215v1_genomic.fna	GCF_001030515.1_Esch_coli_BIDMC102_V1_genomic.fna	D	NA	0.00299754	NA
Bowtie II	48	GCF_000779915.1_ASM77991v1_genomic.fna	GCF_000779915.1_ASM77991v1_genomic.fna	II	NA	0	NA
Bowtie III	48	GCF_000782095.1_ASM78209v1_genomic.fna	GCF_000351985.1_Esch_coli_KTE161_V1_genomic.fna	III	NA	0.0110444	NA
PanPhlAn D	48	GCF_000456945	GCF_001030515.1_Esch_coli_BIDMC102_V1_genomic.fna	D	0.176922	0.00296902	NA
Pathoscope Inf. D	48	E.coli	GCF_001030515.1	D	NA	NA	0.893212
Pathoscope Inf. II	48	GCF_000026325.1	GCF_000779915.1	II	NA	0.011984	0.053503
Pathoscope Inf. III	48	GCF_000027125.1	GCF_000351985.1	III	NA	0.025894	0.0487416
StrainEst D	48	GCF_000782155.1_ASM78215v1_genomic.fna	GCF_001030515.1_Esch_coli_BIDMC102_V1_genomic.fna	D	NA	0.00299754	0.505842
StrainEst II	48	GCF_000779915.1_ASM77991v1_genomic.fna	GCF_000779915.1_ASM77991v1_genomic.fna	II	NA	0	0.241125
StrainEst III	48	GCF_000408345.1_Esch_coli_KTE61_V1_genomic.fna	GCF_000351985.1_Esch_coli_KTE161_V1_genomic.fna	III	NA	0.00789262	0.122692
Bowtie D	49	GCF_000817375.1_Iso_11_A5_genomic.fna	GCF_000713615.1_ASM71361v1_genomic.fna	D	NA	0.0348125	NA
Bowtie II	49	GCF_000460575.1_Esch_coli_UMEA_3175-1_V1_genomic.fna	GCF_000461335.1_Esch_coli_UMEA_3391-1_V1_genomic.fna	II	NA	0.0105261	NA
Bowtie III	49	GCF_000703725.1_ASM70372v1_genomic.fna	GCF_000397745.1_Ec72_E3U1_TOP2652_MIRA_120724_genomic.fna	III	NA	0.0417116	NA
PanPhlAn D	49	GCF_000458955	GCF_000713615.1_ASM71361v1_genomic.fna	D	0.29945	0.0118927	NA
Pathoscope Inf. D	49	E.coli	GCF_000713615.1	D	NA	NA	0.978334
Pathoscope Inf. II	49	GCF_000743255.1	GCF_000461335.1	II	NA	0.0107836	0.00509107
Pathoscope Inf. III	49	GCF_000007445.1	GCF_000397745.1	III	NA	0.00408721	0.00403719
StrainEst D	49	GCF_000819185.1_Escherichia_coli_CVM_N36113PS_v1.0_genomic.fna	GCF_000713615.1_ASM71361v1_genomic.fna	D	NA	0.00892796	0.42599
StrainEst II	49	GCF_000817375.1_Iso_11_A5_genomic.fna	GCF_000461335.1_Esch_coli_UMEA_3391-1_V1_genomic.fna	II	NA	0.00337267	0.266635
StrainEst III	49	GCF_000460575.1_Esch_coli_UMEA_3175-1_V1_genomic.fna	GCF_000397745.1_Ec72_E3U1_TOP2652_MIRA_120724_genomic.fna	III	NA	0.00325637	0.1707
Bowtie D	5	GCF_000704005.1_ASM70400v1_genomic.fna	GCF_000261385.1_Esch_coli_B799_V1_genomic.fna	D	NA	0.0184352	NA
Bowtie II	5	GCF_000163175.1_ASM16317v1_genomic.fna	GCF_000782555.1_ASM78255v1_genomic.fna	II	NA	0.0215695	NA
Bowtie III	5	GCF_000647475.1_I-151_clc_bio_denovo_genomic.fna	GCF_000713745.1_ASM71374v1_genomic.fna	III	NA	0.0224204	NA
PanPhlAn D	5	GCF_000458955	GCF_000261385.1_Esch_coli_B799_V1_genomic.fna	D	0.208848	0.010441	NA
Pathoscope Inf. D	5	E.coli	GCF_000261385.1	D	NA	NA	0.992741
Pathoscope Inf. II	5	GCF_000258145.1	GCF_000782555.1	II	NA	0.0123533	0.00215335
Pathoscope Inf. III	5	GCF_000010385.1	GCF_000713745.1	III	NA	0.0189925	0.00140054
StrainEst D	5	GCF_000819185.1_Escherichia_coli_CVM_N36113PS_v1.0_genomic.fna	GCF_000261385.1_Esch_coli_B799_V1_genomic.fna	D	NA	0.00652391	0.487821
StrainEst II	5	GCF_000704005.1_ASM70400v1_genomic.fna	GCF_000782555.1_ASM78255v1_genomic.fna	II	NA	0.0162193	0.165543
StrainEst III	5	GCF_000332755.1_ASM33275v1_genomic.fna	GCF_000713745.1_ASM71374v1_genomic.fna	III	NA	0.0168963	0.147057
Bowtie D	50	GCF_000410675.1_ASM41067v1_genomic.fna	GCF_000601355.1_ASM60135v1_genomic.fna	D	NA	0.0316813	NA
Bowtie II	50	GCF_000351405.1_Esch_coli_KTE237_V1_genomic.fna	GCF_000410655.1_ASM41065v1_genomic.fna	II	NA	0.0309745	NA
Bowtie III	50	GCF_000351505.1_Esch_coli_KTE55_V1_genomic.fna	GCF_000782055.1_ASM78205v1_genomic.fna	III	NA	0.00170624	NA
PanPhlAn D	50	GCF_000352525	GCF_000601355.1_ASM60135v1_genomic.fna	D	0.296351	0.0084995	NA
Pathoscope Inf. D	50	E.coli	GCF_000601355.1	D	NA	NA	0.97828
Pathoscope Inf. II	50	GCF_000026325.1	GCF_000410655.1	II	NA	0.0301881	0.00635584
Pathoscope Inf. III	50	GCF_000007445.1	GCF_000782055.1	III	NA	0.0119383	0.00376855
StrainEst D	50	GCF_000351405.1_Esch_coli_KTE237_V1_genomic.fna	GCF_000601355.1_ASM60135v1_genomic.fna	D	NA	0.00139189	0.533925
StrainEst II	50	GCF_000410675.1_ASM41067v1_genomic.fna	GCF_000410655.1_ASM41065v1_genomic.fna	II	NA	0.00126265	0.265964
StrainEst III	50	GCF_000351505.1_Esch_coli_KTE55_V1_genomic.fna	GCF_000782055.1_ASM78205v1_genomic.fna	III	NA	0.00170624	0.175996
Bowtie D	52	GCF_000618705.1_EcK5198_genomic.fna	GCF_000619745.1_Ec2009C-4050_genomic.fna	D	NA	0.0010072	NA
Bowtie II	52	GCF_000752255.1_FHI60_genomic.fna	GCF_000627945.1_ASM62794v1_genomic.fna	II	NA	0.0156702	NA
Bowtie III	52	GCF_000776045.1_ASM77604v1_genomic.fna	GCF_000752435.1_FHI1_genomic.fna	III	NA	0.0161084	NA
PanPhlAn D	52	GCF_000458955	GCF_000619745.1_Ec2009C-4050_genomic.fna	D	0.232813	0.0130638	NA
Pathoscope Inf. D	52	E.coli	GCF_000619745.1	D	NA	NA	0.99678
Pathoscope Inf. II	52	GCF_000829985.1	GCF_000627945.1	II	NA	0.00524853	0.00258809
Pathoscope Inf. III	52	GCF_000026305.1	GCF_000752435.1	III	NA	0.0331502	0.000314217
StrainEst D	52	GCF_000618705.1_EcK5198_genomic.fna	GCF_000619745.1_Ec2009C-4050_genomic.fna	D	NA	0.0010072	0.539264
StrainEst II	52	GCF_000776045.1_ASM77604v1_genomic.fna	GCF_000627945.1_ASM62794v1_genomic.fna	II	NA	0.00433199	0.223306
StrainEst III	52	GCF_000752255.1_FHI60_genomic.fna	GCF_000752435.1_FHI1_genomic.fna	III	NA	0.0011856	0.177404
Bowtie D	53	GCF_000457285.1_Esch_coli_HVH_90_4-3191362_V1_genomic.fna	GCF_000461635.1_Esch_coli_UMEA_3705-1_V1_genomic.fna	D	NA	0.0157789	NA
Bowtie II	53	GCF_000460575.1_Esch_coli_UMEA_3175-1_V1_genomic.fna	GCF_001030505.1_Esch_coli_BIDMC101_V1_genomic.fna	II	NA	0.0247621	NA
Bowtie III	53	GCF_000503655.1_Ecoli1047_genomic.fna	GCF_000529615.1_IS35v1_genomic.fna	III	NA	0.0277775	NA
PanPhlAn D	53	GCF_000351645	GCF_000461635.1_Esch_coli_UMEA_3705-1_V1_genomic.fna	D	0.153973	0.00238081	NA
Pathoscope Inf. D	53	E.coli	GCF_000461635.1	D	NA	NA	0.899432
Pathoscope Inf. II	53	GCF_000148365.1	GCF_001030505.1	II	NA	0.0248413	0.0319622
Pathoscope Inf. III	53	GCF_000233895.1	GCF_000529615.1	III	NA	0.015616	0.0262313
StrainEst D	53	GCF_000460575.1_Esch_coli_UMEA_3175-1_V1_genomic.fna	GCF_000461635.1_Esch_coli_UMEA_3705-1_V1_genomic.fna	D	NA	0.00288374	0.540762
StrainEst II	53	GCF_000503655.1_Ecoli1047_genomic.fna	GCF_001030505.1_Esch_coli_BIDMC101_V1_genomic.fna	II	NA	0.00534606	0.257425
StrainEst III	53	GCF_000457285.1_Esch_coli_HVH_90_4-3191362_V1_genomic.fna	GCF_000529615.1_IS35v1_genomic.fna	III	NA	0.00521614	0.16959
Bowtie D	54	GCF_000356165.1_ASM35616v1_genomic.fna	GCF_000782655.1_ASM78265v1_genomic.fna	D	NA	0.0336937	NA
Bowtie II	54	GCF_000459315.1_Esch_coli_HVH_213_4-3042928_V1_genomic.fna	GCF_000357725.1_ASM35772v1_genomic.fna	II	NA	0.0345853	NA
Bowtie III	54	GCF_000359095.1_ASM35909v1_genomic.fna	GCF_000512625.1_E1777_2_genomic.fna	III	NA	0.00232584	NA
PanPhlAn D	54	GCF_000010485	GCF_000782655.1_ASM78265v1_genomic.fna	D	0.301639	0.0142009	NA
Pathoscope Inf. D	54	E.coli	GCF_000782655.1	D	NA	NA	0.985384
Pathoscope Inf. II	54	GCF_000148365.1	GCF_000357725.1	II	NA	0.0334751	0.00458632
Pathoscope Inf. III	54	GCF_000284495.1	GCF_000512625.1	III	NA	0.0315792	0.00427848
StrainEst D	54	GCF_000459315.1_Esch_coli_HVH_213_4-3042928_V1_genomic.fna	GCF_000782655.1_ASM78265v1_genomic.fna	D	NA	0.00113443	0.546924
StrainEst II	54	GCF_000356165.1_ASM35616v1_genomic.fna	GCF_000357725.1_ASM35772v1_genomic.fna	II	NA	0.000483446	0.257652
StrainEst III	54	GCF_000359095.1_ASM35909v1_genomic.fna	GCF_000512625.1_E1777_2_genomic.fna	III	NA	0.00232584	0.159895
Bowtie D	55	GCF_000782155.1_ASM78215v1_genomic.fna	GCF_000148365.1_ASM14836v1_genomic.fna	D	NA	0.0323015	NA
Bowtie II	55	GCF_000460575.1_Esch_coli_UMEA_3175-1_V1_genomic.fna	GCF_000498835.1_LAU-EC4_genomic.fna	II	NA	0.0335842	NA
Bowtie III	55	GCF_000752255.1_FHI60_genomic.fna	GCF_000622815.1_Ec2011C-3387_genomic.fna	III	NA	0.0011089	NA
PanPhlAn D	55	GCF_000148365	GCF_000148365.1_ASM14836v1_genomic.fna	D	0.157831	0	NA
Pathoscope Inf. D	55	E.coli	GCF_000148365.1	D	NA	NA	0.847404
Pathoscope Inf. II	55	GCF_000148365.1	GCF_000498835.1	II	NA	0.0330427	0.149241
Pathoscope Inf. III	55	GCF_000026325.1	GCF_000622815.1	III	NA	0.0277775	0.00182366
StrainEst D	55	GCF_000460575.1_Esch_coli_UMEA_3175-1_V1_genomic.fna	GCF_000148365.1_ASM14836v1_genomic.fna	D	NA	0.00213483	0.540571
StrainEst II	55	GCF_000782155.1_ASM78215v1_genomic.fna	GCF_000498835.1_LAU-EC4_genomic.fna	II	NA	0.00363721	0.235294
StrainEst III	55	GCF_000752255.1_FHI60_genomic.fna	GCF_000622815.1_Ec2011C-3387_genomic.fna	III	NA	0.0011089	0.188537
Bowtie D	56	GCF_000249175.1_ASM24917v2_genomic.fna	GCF_000249055.1_ASM24905v2_genomic.fna	D	NA	0.00058191	NA
Bowtie II	56	GCF_000457285.1_Esch_coli_HVH_90_4-3191362_V1_genomic.fna	GCF_000695505.1_SCB34_genomic.fna	II	NA	0.00473708	NA
Bowtie III	56	GCF_000752255.1_FHI60_genomic.fna	GCF_000752495.1_FHI2_genomic.fna	III	NA	0.00268639	NA
PanPhlAn D	56	GCF_000249215	GCF_000249055.1_ASM24905v2_genomic.fna	D	0.181058	0.0011856	NA
Pathoscope Inf. D	56	E.coli	GCF_000249055.1	D	NA	NA	0.882931
Pathoscope Inf. II	56	GCF_000026545.1	GCF_000695505.1	II	NA	0.0188053	0.114925
Pathoscope Inf. III	56	GCF_000743255.1	GCF_000752495.1	III	NA	0.0349268	0.00051114
StrainEst D	56	GCF_000249175.1_ASM24917v2_genomic.fna	GCF_000249055.1_ASM24905v2_genomic.fna	D	NA	0.00058191	0.547277
StrainEst II	56	GCF_000457285.1_Esch_coli_HVH_90_4-3191362_V1_genomic.fna	GCF_000695505.1_SCB34_genomic.fna	II	NA	0.00473708	0.252516
StrainEst III	56	GCF_000752255.1_FHI60_genomic.fna	GCF_000752495.1_FHI2_genomic.fna	III	NA	0.00268639	0.177801
Bowtie D	59	GCF_000785775.1_ASM78577v1_genomic.fna	GCF_000785795.1_ASM78579v1_genomic.fna	D	NA	0.000680979	NA
Bowtie II	59	GCF_000249535.1_ASM24953v2_genomic.fna	GCF_000456045.1_Esch_coli_HVH_3_4-7276001_V1_genomic.fna	II	NA	0.0321972	NA
Bowtie III	59	GCF_000351505.1_Esch_coli_KTE55_V1_genomic.fna	GCF_000335275.1_ASM33527v1_genomic.fna	III	NA	0.0340249	NA
PanPhlAn D	59	GCF_000023365	GCF_000785795.1_ASM78579v1_genomic.fna	D	0.212258	0.00741321	NA
Pathoscope Inf. D	59	E.coli	GCF_000785795.1	D	NA	NA	0.970029
Pathoscope Inf. II	59	GCF_000022225.1	GCF_000456045.1	II	NA	0.0340249	0.00628461
Pathoscope Inf. III	59	GCF_000021125.1	GCF_000335275.1	III	NA	0.00123693	0.00566714
StrainEst D	59	GCF_000785775.1_ASM78577v1_genomic.fna	GCF_000785795.1_ASM78579v1_genomic.fna	D	NA	0.000680979	0.538038
StrainEst II	59	GCF_000351505.1_Esch_coli_KTE55_V1_genomic.fna	GCF_000456045.1_Esch_coli_HVH_3_4-7276001_V1_genomic.fna	II	NA	0.00458019	0.256724
StrainEst III	59	GCF_000249535.1_ASM24953v2_genomic.fna	GCF_000335275.1_ASM33527v1_genomic.fna	III	NA	0.00489536	0.177534
Bowtie D	6	GCF_000249535.1_ASM24953v2_genomic.fna	GCF_000350185.1_ASM35018v1_genomic.fna	D	NA	0.0224204	NA
Bowtie II	6	GCF_000461695.1_Esch_coli_UMEA_3805-1_V1_genomic.fna	GCF_000797815.1_Escherichia_coli_CVM_N41556PS_v._1.0_genomic.fna	II	NA	0.00314086	NA
Bowtie III	6	GCF_000158395.1_ASM15839v1_genomic.fna	GCF_000316825.1_ASM31682v1_genomic.fna	III	NA	0.0225651	NA
PanPhlAn D	6	GCF_000023365	GCF_000350185.1_ASM35018v1_genomic.fna	D	0.165996	0.00348975	NA
Pathoscope Inf. D	6	E.coli	GCF_000350185.1	D	NA	NA	0.970665
Pathoscope Inf. II	6	GCF_000948445.1	GCF_000797815.1	II	NA	0.0222766	0.012118
Pathoscope Inf. III	6	GCF_001695515.1	GCF_000316825.1	III	NA	NA	0.00851133
StrainEst D	6	GCF_000819325.1_Escherichia_coli_CVM_N38381PS_v1.0_genomic.fna	GCF_000350185.1_ASM35018v1_genomic.fna	D	NA	0.00712406	0.36095
StrainEst II	6	GCF_000461695.1_Esch_coli_UMEA_3805-1_V1_genomic.fna	GCF_000797815.1_Escherichia_coli_CVM_N41556PS_v._1.0_genomic.fna	II	NA	0.00314086	0.251859
StrainEst III	6	GCF_000249535.1_ASM24953v2_genomic.fna	GCF_000316825.1_ASM31682v1_genomic.fna	III	NA	0.00476862	0.171452
Bowtie D	60	GCF_000249535.1_ASM24953v2_genomic.fna	GCF_000966935.1_ASM96693v1_genomic.fna	D	NA	0.0214999	NA
Bowtie II	60	GCF_000618705.1_EcK5198_genomic.fna	GCF_000351405.1_Esch_coli_KTE237_V1_genomic.fna	II	NA	0.0279555	NA
Bowtie III	60	GCF_000351405.1_Esch_coli_KTE237_V1_genomic.fna	GCF_000334975.1_ASM33497v1_genomic.fna	III	NA	0.0276006	NA
PanPhlAn D	60	GCF_000458955	GCF_000966935.1_ASM96693v1_genomic.fna	D	0.264568	0.013112	NA
Pathoscope Inf. D	60	E.coli	GCF_000966935.1	D	NA	NA	0.98253
Pathoscope Inf. II	60	GCF_000022225.1	GCF_000351405.1	II	NA	0.0276006	0.00555333
Pathoscope Inf. III	60	GCF_000021125.1	GCF_000334975.1	III	NA	0.00213483	0.00461124
StrainEst D	60	GCF_000618705.1_EcK5198_genomic.fna	GCF_000966935.1_ASM96693v1_genomic.fna	D	NA	0.00387578	0.492038
StrainEst II	60	GCF_000351405.1_Esch_coli_KTE237_V1_genomic.fna	GCF_000351405.1_Esch_coli_KTE237_V1_genomic.fna	II	NA	0	0.266322
StrainEst III	60	GCF_000249535.1_ASM24953v2_genomic.fna	GCF_000334975.1_ASM33497v1_genomic.fna	III	NA	0.00547692	0.171439
Bowtie D	61	GCF_000804365.1_ASM80436v1_genomic.fna	GCF_000804365.1_ASM80436v1_genomic.fna	D	NA	0	NA
Bowtie II	61	GCF_000249535.1_ASM24953v2_genomic.fna	GCF_000615815.1_Ec2011EL-2105_genomic.fna	II	NA	0.00492718	NA
Bowtie III	61	GCF_000831565.1_ASM83156v1_genomic.fna	GCF_000498215.1_ASM49821v1_genomic.fna	III	NA	0.000557238	NA
PanPhlAn D	61	GCF_000352445	GCF_000804365.1_ASM80436v1_genomic.fna	D	0.228409	0.0147145	NA
Pathoscope Inf. D	61	E.coli	GCF_000804365.1	D	NA	NA	0.920805
Pathoscope Inf. II	61	GCF_000948445.1	GCF_000615815.1	II	NA	0.00152214	0.0174338
Pathoscope Inf. III	61	GCF_000026325.1	GCF_000498215.1	III	NA	0.0272504	0.0104587
StrainEst D	61	GCF_000804365.1_ASM80436v1_genomic.fna	GCF_000804365.1_ASM80436v1_genomic.fna	D	NA	0	0.54644
StrainEst II	61	GCF_000249535.1_ASM24953v2_genomic.fna	GCF_000615815.1_Ec2011EL-2105_genomic.fna	II	NA	0.00492718	0.26942
StrainEst III	61	GCF_000831565.1_ASM83156v1_genomic.fna	GCF_000498215.1_ASM49821v1_genomic.fna	III	NA	0.000557238	0.166663
Bowtie D	62	GCF_000459675.1_Esch_coli_KOEGE_40_102a_V1_genomic.fna	GCF_000168095.1_ASM16809v1_genomic.fna	D	NA	0.00461146	NA
Bowtie II	62	GCF_000713095.1_ASM71309v1_genomic.fna	GCF_001053065.1_ASM105306v1_genomic.fna	II	NA	0.0164427	NA
Bowtie III	62	GCF_000687125.1_ASM68712v1_genomic.fna	GCF_000713115.1_ASM71311v1_genomic.fna	III	NA	0.0360949	NA
PanPhlAn D	62	GCF_000023665	GCF_000168095.1_ASM16809v1_genomic.fna	D	0.208324	0.00645455	NA
Pathoscope Inf. D	62	E.coli	GCF_000168095.1	D	NA	NA	0.996393
Pathoscope Inf. II	62	GCF_000827105.1	GCF_001053065.1	II	NA	0.0192445	0.00121057
Pathoscope Inf. III	62	GCF_000210475.1	GCF_000713115.1	III	NA	0.00904645	0.000776789
StrainEst D	62	GCF_000459675.1_Esch_coli_KOEGE_40_102a_V1_genomic.fna	GCF_000168095.1_ASM16809v1_genomic.fna	D	NA	0.00461146	0.526521
StrainEst II	62	GCF_000713095.1_ASM71309v1_genomic.fna	GCF_001053065.1_ASM105306v1_genomic.fna	II	NA	0.0164427	0.167001
StrainEst III	62	GCF_000971615.1_ASM97161v1_genomic.fna	GCF_000713115.1_ASM71311v1_genomic.fna	III	NA	0.0181917	0.149913
Bowtie D	64	GCF_000782155.1_ASM78215v1_genomic.fna	GCF_000781675.1_ASM78167v1_genomic.fna	D	NA	0.00302611	NA
Bowtie II	64	GCF_000503615.1_Ecoli87A_genomic.fna	GCF_000503615.1_Ecoli87A_genomic.fna	II	NA	0	NA
Bowtie III	64	GCF_001059375.1_ASM105937v1_genomic.fna	GCF_000622635.1_Ec2009C-4826_genomic.fna	III	NA	0.047688	NA
PanPhlAn D	64	GCF_000456945	GCF_000781675.1_ASM78167v1_genomic.fna	D	0.168057	0.00334352	NA
Pathoscope Inf. D	64	E.coli	GCF_000781675.1	D	NA	NA	0.971244
Pathoscope Inf. II	64	GCF_000026325.1	GCF_000503615.1	II	NA	0.0193079	0.0170065
Pathoscope Inf. III	64	GCF_000027125.1	GCF_000622635.1	III	NA	0.0278663	0.00469267
StrainEst D	64	GCF_000782155.1_ASM78215v1_genomic.fna	GCF_000781675.1_ASM78167v1_genomic.fna	D	NA	0.00302611	0.481257
StrainEst II	64	GCF_000503615.1_Ecoli87A_genomic.fna	GCF_000503615.1_Ecoli87A_genomic.fna	II	NA	0	0.268042
StrainEst III	64	GCF_000752255.1_FHI60_genomic.fna	GCF_000622635.1_Ec2009C-4826_genomic.fna	III	NA	0.000855821	0.167504
Bowtie D	65	GCF_000458315.1_Esch_coli_HVH_155_4-4509048_V1_genomic.fna	GCF_000418655.1_E_coliMC21-1.0_genomic.fna	D	NA	0.00216198	NA
Bowtie II	65	GCF_000351185.1_Esch_coli_KTE213_V1_genomic.fna	GCF_001039205.1_ASM103920v1_genomic.fna	II	NA	0.0289561	NA
Bowtie III	65	GCF_000752255.1_FHI60_genomic.fna	GCF_000632595.1_Ec2009EL-2169_genomic.fna	III	NA	0.00723198	NA
PanPhlAn D	65	GCF_000026325	GCF_000418655.1_E_coliMC21-1.0_genomic.fna	D	0.229465	0.00227104	NA
Pathoscope Inf. D	65	E.coli	GCF_000418655.1	D	NA	NA	0.710416
Pathoscope Inf. II	65	GCF_000026325.1	GCF_001039205.1	II	NA	0.0291421	0.286343
Pathoscope Inf. III	65	GCF_000010765.1	GCF_000632595.1	III	NA	0.00271444	0.00149161
StrainEst D	65	GCF_000458315.1_Esch_coli_HVH_155_4-4509048_V1_genomic.fna	GCF_000418655.1_E_coliMC21-1.0_genomic.fna	D	NA	0.00216198	0.543417
StrainEst II	65	GCF_000752255.1_FHI60_genomic.fna	GCF_001039205.1_ASM103920v1_genomic.fna	II	NA	0.00574147	0.411412
StrainEst III	65	GCF_000932215.1_ASM93221v1_genomic.fna	GCF_000632595.1_Ec2009EL-2169_genomic.fna	III	NA	0.00997914	0.007906
Bowtie D	66	GCF_000461675.1_Esch_coli_UMEA_3718-1_V1_genomic.fna	GCF_000019425.1_ASM1942v1_genomic.fna	D	NA	0.0212234	NA
Bowtie II	66	GCF_000457285.1_Esch_coli_HVH_90_4-3191362_V1_genomic.fna	GCF_000461675.1_Esch_coli_UMEA_3718-1_V1_genomic.fna	II	NA	0.0357395	NA
Bowtie III	66	GCF_000408645.1_Esch_coli_KTE108_V1_genomic.fna	GCF_000488555.1_ASM48855v1_genomic.fna	III	NA	0.0353885	NA
PanPhlAn D	66	GCF_000023365	GCF_000019425.1_ASM1942v1_genomic.fna	D	0.10599	0.000880953	NA
Pathoscope Inf. D	66	E.coli	GCF_000019425.1	D	NA	NA	0.995268
Pathoscope Inf. II	66	GCF_000019425.1	GCF_000461675.1	II	NA	0.0212234	0.00269234
Pathoscope Inf. III	66	GCF_000026305.1	GCF_000488555.1	III	NA	0.017653	0.00101716
StrainEst D	66	GCF_000819325.1_Escherichia_coli_CVM_N38381PS_v1.0_genomic.fna	GCF_000019425.1_ASM1942v1_genomic.fna	D	NA	0.00587519	0.401295
StrainEst II	66	GCF_000461675.1_Esch_coli_UMEA_3718-1_V1_genomic.fna	GCF_000461675.1_Esch_coli_UMEA_3718-1_V1_genomic.fna	II	NA	0	0.272319
StrainEst III	66	GCF_000457285.1_Esch_coli_HVH_90_4-3191362_V1_genomic.fna	GCF_000488555.1_ASM48855v1_genomic.fna	III	NA	0.00381583	0.172501
Bowtie D	67	GCF_000503655.1_Ecoli1047_genomic.fna	GCF_000779005.1_ASM77900v1_genomic.fna	D	NA	0.0287714	NA
Bowtie II	67	GCF_000460575.1_Esch_coli_UMEA_3175-1_V1_genomic.fna	GCF_000617225.1_Ec03-3458_genomic.fna	II	NA	0.0256472	NA
Bowtie III	67	GCF_000948905.1_ASM94890v1_genomic.fna	GCF_000460955.1_Esch_coli_UMEA_3222-1_V1_genomic.fna	III	NA	0.0333664	NA
PanPhlAn D	67	GCF_000352185	GCF_000779005.1_ASM77900v1_genomic.fna	D	0.207735	0.00328537	NA
Pathoscope Inf. D	67	E.coli	GCF_000779005.1	D	NA	NA	0.990817
Pathoscope Inf. II	67	GCF_000007445.1	GCF_000617225.1	II	NA	0.0253218	0.00203748
Pathoscope Inf. III	67	GCF_000148365.1	GCF_000460955.1	III	NA	0.00387578	0.0017785
StrainEst D	67	GCF_000408345.1_Esch_coli_KTE61_V1_genomic.fna	GCF_000779005.1_ASM77900v1_genomic.fna	D	NA	0.00652391	0.302679
StrainEst II	67	GCF_000503655.1_Ecoli1047_genomic.fna	GCF_000617225.1_Ec03-3458_genomic.fna	II	NA	0.00628226	0.269999
StrainEst III	67	GCF_000460575.1_Esch_coli_UMEA_3175-1_V1_genomic.fna	GCF_000460955.1_Esch_coli_UMEA_3222-1_V1_genomic.fna	III	NA	0.00331442	0.17853

## Sheet: 4 strains
Method	Replicate	Dominant.Predicted	Dominant.Actual	Rank	JaccardDist	MashDist.Actual	Abundance
Bowtie D	1	GCF_000249535.1_ASM24953v2_genomic.fna	GCF_000471145.1_E_coliM6-1.0_genomic.fna	D	NA	0.00473708	NA
Bowtie II	1	GCF_000951855.1_FHI14_genomic.fna	GCF_000446305.1_ASM44630v1_genomic.fna	II	NA	0.00210772	NA
Bowtie III	1	GCF_000753535.1_FHI54_genomic.fna	GCF_000988465.1_ASM98846v1_genomic.fna	III	NA	0.0224204	NA
Bowtie IV	1	GCF_000408645.1_Esch_coli_KTE108_V1_genomic.fna	GCF_000780355.1_ASM78035v1_genomic.fna	IV	NA	0.0182524	NA
PanPhlAn D	1	GCF_000458955	GCF_000471145.1_E_coliM6-1.0_genomic.fna	D	0.220453	0.0217093	NA
Pathoscope Inf. D	1	E.coli	GCF_000471145.1	D	NA	NA	0.926785
Pathoscope Inf. II	1	GCF_000022225.1	GCF_000446305.1	II	NA	0.0214999	0.0268381
Pathoscope Inf. III	1	GCF_000021125.1	GCF_000988465.1	III	NA	0.0230043	0.021432
Pathoscope Inf. IV	1	GCF_000021125.1	GCF_000988465.1	IV	NA	0.0230043	0.021432
StrainEst D	1	GCF_000249535.1_ASM24953v2_genomic.fna	GCF_000471145.1_E_coliM6-1.0_genomic.fna	D	NA	0.00473708	0.379423
StrainEst II	1	GCF_000951855.1_FHI14_genomic.fna	GCF_000446305.1_ASM44630v1_genomic.fna	II	NA	0.00210772	0.293844
StrainEst III	1	GCF_000819325.1_Escherichia_coli_CVM_N38381PS_v1.0_genomic.fna	GCF_000988465.1_ASM98846v1_genomic.fna	III	NA	0.00567497	0.137949
StrainEst IV	1	GCF_000819185.1_Escherichia_coli_CVM_N36113PS_v1.0_genomic.fna	GCF_000780355.1_ASM78035v1_genomic.fna	IV	NA	0.00628226	0.099139
Bowtie D	10	GCF_000418595.1_E_coliMC6003-1.0_genomic.fna	GCF_000781415.1_ASM78141v1_genomic.fna	D	NA	0.00263042	NA
Bowtie II	10	GCF_000460575.1_Esch_coli_UMEA_3175-1_V1_genomic.fna	GCF_000488155.1_Esch_coli_UMEA_3342-1_V1_genomic.fna	II	NA	0.00305472	NA
Bowtie III	10	GCF_001059375.1_ASM105937v1_genomic.fna	GCF_000701145.1_EcMS4991.0_genomic.fna	III	NA	0.0440934	NA
Bowtie IV	10	GCF_000511445.1_EcoliFAH2_genomic.fna	GCF_000397245.1_Ec13_E1F1_TOP382-1_120714_genomic.fna	IV	NA	0.0318865	NA
PanPhlAn D	10	GCF_000352665	GCF_000781415.1_ASM78141v1_genomic.fna	D	0.275546	0.0160531	NA
Pathoscope Inf. D	10	E.coli	GCF_000781415.1	D	NA	NA	0.935544
Pathoscope Inf. II	10	GCF_000219515.2	GCF_000488155.1	II	NA	0.0325113	0.020075
Pathoscope Inf. III	10	GCF_000148365.1	GCF_000701145.1	III	NA	0.0334751	0.0120326
Pathoscope Inf. IV	10	GCF_000148365.1	GCF_000701145.1	IV	NA	0.0334751	0.0120326
StrainEst D	10	GCF_000418595.1_E_coliMC6003-1.0_genomic.fna	GCF_000781415.1_ASM78141v1_genomic.fna	D	NA	0.00263042	0.376992
StrainEst II	10	GCF_000460575.1_Esch_coli_UMEA_3175-1_V1_genomic.fna	GCF_000488155.1_Esch_coli_UMEA_3342-1_V1_genomic.fna	II	NA	0.00305472	0.295071
StrainEst III	10	GCF_000511445.1_EcoliFAH2_genomic.fna	GCF_000701145.1_EcMS4991.0_genomic.fna	III	NA	0.0031121	0.190007
StrainEst IV	10	GCF_001059375.1_ASM105937v1_genomic.fna	GCF_000397245.1_Ec13_E1F1_TOP382-1_120714_genomic.fna	IV	NA	0.0150813	0.098918
Bowtie D	11	GCF_000971615.1_ASM97161v1_genomic.fna	GCF_001077945.1_ASM107794v1_genomic.fna	D	NA	0.00473708	NA
Bowtie II	11	GCF_000249535.1_ASM24953v2_genomic.fna	GCF_000619065.1_Ec2009C-4646_genomic.fna	II	NA	0.0212234	NA
Bowtie III	11	GCF_000234255.2_ASM23425v3_genomic.fna	GCF_000267025.1_ASM26702v1_genomic.fna	III	NA	0.0212234	NA
Bowtie IV	11	GCF_000460035.1_Esch_coli_UMEA_3052-1_V1_genomic.fna	GCF_000692635.1_Esch_coli_BIDMC_77_V1_genomic.fna	IV	NA	0.0262266	NA
PanPhlAn D	11	GCF_000352585	GCF_001077945.1_ASM107794v1_genomic.fna	D	0.180184	0.0122604	NA
Pathoscope Inf. D	11	E.coli	GCF_001077945.1	D	NA	NA	0.977768
Pathoscope Inf. II	11	GCF_000948445.1	GCF_000619065.1	II	NA	0.0223484	0.00546101
Pathoscope Inf. III	11	GCF_000021125.1	GCF_000267025.1	III	NA	0.00173271	0.00329661
Pathoscope Inf. IV	11	GCF_000021125.1	GCF_000267025.1	IV	NA	0.00173271	0.00329661
StrainEst D	11	GCF_000234255.2_ASM23425v3_genomic.fna	GCF_001077945.1_ASM107794v1_genomic.fna	D	NA	0.0122604	0.291131
StrainEst II	11	GCF_000971615.1_ASM97161v1_genomic.fna	GCF_000619065.1_Ec2009C-4646_genomic.fna	II	NA	0.0122604	0.246031
StrainEst III	11	GCF_000249535.1_ASM24953v2_genomic.fna	GCF_000267025.1_ASM26702v1_genomic.fna	III	NA	0.00467416	0.190211
StrainEst IV	11	GCF_000782155.1_ASM78215v1_genomic.fna	GCF_000692635.1_Esch_coli_BIDMC_77_V1_genomic.fna	IV	NA	0.00288374	0.092736
Bowtie D	12	GCF_000460575.1_Esch_coli_UMEA_3175-1_V1_genomic.fna	GCF_000807575.1_ASM80757v1_genomic.fna	D	NA	0.00178577	NA
Bowtie II	12	GCF_000234255.2_ASM23425v3_genomic.fna	GCF_000354755.1_ASM35475v1_genomic.fna	II	NA	0.0114865	NA
Bowtie III	12	GCF_000701105.1_ASM70110v1_genomic.fna	GCF_000749565.1_ASM74956v1_genomic.fna	III	NA	0.0116661	NA
Bowtie IV	12	GCF_000446345.1_ASM44634v1_genomic.fna	GCF_000752975.1_StOlav172_genomic.fna	IV	NA	0.0299949	NA
PanPhlAn D	12	GCF_000458955	GCF_000807575.1_ASM80757v1_genomic.fna	D	0.195638	0.0315792	NA
Pathoscope Inf. D	12	E.coli	GCF_000807575.1	D	NA	NA	0.95813
Pathoscope Inf. II	12	GCF_000007445.1	GCF_000354755.1	II	NA	0.0333664	0.0138007
Pathoscope Inf. III	12	GCF_000233875.1	GCF_000749565.1	III	NA	0.0327227	0.0116565
Pathoscope Inf. IV	12	GCF_000233875.1	GCF_000749565.1	IV	NA	0.0327227	0.0116565
StrainEst D	12	GCF_000460575.1_Esch_coli_UMEA_3175-1_V1_genomic.fna	GCF_000807575.1_ASM80757v1_genomic.fna	D	NA	0.00178577	0.393743
StrainEst II	12	GCF_000701105.1_ASM70110v1_genomic.fna	GCF_000354755.1_ASM35475v1_genomic.fna	II	NA	0.00631659	0.278316
StrainEst III	12	GCF_000234255.2_ASM23425v3_genomic.fna	GCF_000749565.1_ASM74956v1_genomic.fna	III	NA	7.15897e-05	0.192464
StrainEst IV	12	GCF_000447145.1_ASM44714v1_genomic.fna	GCF_000752975.1_StOlav172_genomic.fna	IV	NA	0.00396608	0.09062
Bowtie D	13	GCF_000457285.1_Esch_coli_HVH_90_4-3191362_V1_genomic.fna	GCF_000699305.1_10810_genomic.fna	D	NA	0.00528099	NA
Bowtie II	13	GCF_000819365.1_Escherichia_coli_CVM_N33653PS_v1.0_genomic.fna	GCF_000776475.1_ASM77647v1_genomic.fna	II	NA	0.0330427	NA
Bowtie III	13	GCF_000351505.1_Esch_coli_KTE55_V1_genomic.fna	GCF_000714415.1_ASM71441v1_genomic.fna	III	NA	0.0336937	NA
Bowtie IV	13	GCF_000781375.1_ASM78137v1_genomic.fna	GCF_000335055.1_ASM33505v1_genomic.fna	IV	NA	0.0343598	NA
PanPhlAn D	13	GCF_000010485	GCF_000699305.1_10810_genomic.fna	D	0.213535	0.00631659	NA
Pathoscope Inf. D	13	E.coli	GCF_000699305.1	D	NA	NA	0.993913
Pathoscope Inf. II	13	GCF_000022225.1	GCF_000776475.1	II	NA	0.0336937	0.00134825
Pathoscope Inf. III	13	GCF_000021125.1	GCF_000714415.1	III	NA	0.0239829	0.000839343
Pathoscope Inf. IV	13	GCF_000021125.1	GCF_000714415.1	IV	NA	0.0239829	0.000839343
StrainEst D	13	GCF_000457285.1_Esch_coli_HVH_90_4-3191362_V1_genomic.fna	GCF_000699305.1_10810_genomic.fna	D	NA	0.00528099	0.382744
StrainEst II	13	GCF_000351505.1_Esch_coli_KTE55_V1_genomic.fna	GCF_000776475.1_ASM77647v1_genomic.fna	II	NA	0.00476862	0.293185
StrainEst III	13	GCF_000511525.1_EcoliFBP1_genomic.fna	GCF_000714415.1_ASM71441v1_genomic.fna	III	NA	0.00628226	0.177012
StrainEst IV	13	GCF_000249535.1_ASM24953v2_genomic.fna	GCF_000335055.1_ASM33505v1_genomic.fna	IV	NA	0.00464278	0.090886
Bowtie D	15	GCF_000937855.1_FHI23_genomic.fna	GCF_000460995.1_Esch_coli_UMEA_3233-1_V1_genomic.fna	D	NA	0.0154006	NA
Bowtie II	15	GCF_000460575.1_Esch_coli_UMEA_3175-1_V1_genomic.fna	GCF_000446425.1_ASM44642v1_genomic.fna	II	NA	0.0346987	NA
Bowtie III	15	GCF_000356165.1_ASM35616v1_genomic.fna	GCF_000937855.1_FHI23_genomic.fna	III	NA	0.0349268	NA
Bowtie IV	15	GCF_000785775.1_ASM78577v1_genomic.fna	GCF_000818995.1_Escherichia_coli_CVM_N34152PS_v1.0_genomic.fna	IV	NA	0.0174175	NA
PanPhlAn D	15	GCF_000351645	GCF_000460995.1_Esch_coli_UMEA_3233-1_V1_genomic.fna	D	0.213561	0.00316966	NA
Pathoscope Inf. D	15	E.coli	GCF_000460995.1	D	NA	NA	0.935314
Pathoscope Inf. II	15	GCF_000148365.1	GCF_000446425.1	II	NA	0.0342477	0.0616376
Pathoscope Inf. III	15	GCF_000019385.1	GCF_000937855.1	III	NA	0.0329357	0.00106522
Pathoscope Inf. IV	15	GCF_000019385.1	GCF_000937855.1	IV	NA	0.0329357	0.00106522
StrainEst D	15	GCF_000460575.1_Esch_coli_UMEA_3175-1_V1_genomic.fna	GCF_000460995.1_Esch_coli_UMEA_3233-1_V1_genomic.fna	D	NA	0.00238081	0.38626
StrainEst II	15	GCF_001012575.1_CFSAN026845_01.0_genomic.fna	GCF_000446425.1_ASM44642v1_genomic.fna	II	NA	0.00748619	0.220603
StrainEst III	15	GCF_000937855.1_FHI23_genomic.fna	GCF_000937855.1_FHI23_genomic.fna	III	NA	0	0.198108
StrainEst IV	15	GCF_000819185.1_Escherichia_coli_CVM_N36113PS_v1.0_genomic.fna	GCF_000818995.1_Escherichia_coli_CVM_N34152PS_v1.0_genomic.fna	IV	NA	0.0064892	0.100948
Bowtie D	16	GCF_000258145.1_ASM25814v1_genomic.fna	GCF_000704645.1_ASM70464v1_genomic.fna	D	NA	0.015347	NA
Bowtie II	16	GCF_000713425.1_ASM71342v1_genomic.fna	GCF_000762385.1_ASM76238v1_genomic.fna	II	NA	0.0162193	NA
Bowtie III	16	GCF_000703505.1_ASM70350v1_genomic.fna	GCF_000701145.1_EcMS4991.0_genomic.fna	III	NA	0.0170111	NA
Bowtie IV	16	GCF_000511445.1_EcoliFAH2_genomic.fna	GCF_000471265.1_E_coliM12-1.0_genomic.fna	IV	NA	0.0233014	NA
PanPhlAn D	16	GCF_000458955	GCF_000704645.1_ASM70464v1_genomic.fna	D	0.166667	0.0150813	NA
Pathoscope Inf. D	16	E.coli	GCF_000704645.1	D	NA	NA	0.947164
Pathoscope Inf. II	16	GCF_000258145.1	GCF_000762385.1	II	NA	0.000434439	0.0352866
Pathoscope Inf. III	16	GCF_000765435.1	GCF_000701145.1	III	NA	0.0034604	0.00470459
Pathoscope Inf. IV	16	GCF_000765435.1	GCF_000701145.1	IV	NA	0.0034604	0.00470459
StrainEst D	16	GCF_000713425.1_ASM71342v1_genomic.fna	GCF_000704645.1_ASM70464v1_genomic.fna	D	NA	0.00570819	0.354139
StrainEst II	16	GCF_000258145.1_ASM25814v1_genomic.fna	GCF_000762385.1_ASM76238v1_genomic.fna	II	NA	0.000434439	0.290151
StrainEst III	16	GCF_000511445.1_EcoliFAH2_genomic.fna	GCF_000701145.1_EcMS4991.0_genomic.fna	III	NA	0.0031121	0.195005
StrainEst IV	16	GCF_000249535.1_ASM24953v2_genomic.fna	GCF_000471265.1_E_coliM12-1.0_genomic.fna	IV	NA	0.00483188	0.097038
Bowtie D	17	GCF_000458315.1_Esch_coli_HVH_155_4-4509048_V1_genomic.fna	GCF_000456165.1_Esch_coli_HVH_10_4-6832164_V1_genomic.fna	D	NA	0.00128842	NA
Bowtie II	17	GCF_000460575.1_Esch_coli_UMEA_3175-1_V1_genomic.fna	GCF_000458395.1_Esch_coli_HVH_159_4-5818141_V1_genomic.fna	II	NA	0.000119496	NA
Bowtie III	17	GCF_000819005.1_Escherichia_coli_CVM_N33825PS_v1.0_genomic.fna	GCF_000798275.1_Escherichia_coli_CVM_N33640PS_v._1.0_genomic.fna	III	NA	0.00584167	NA
Bowtie IV	17	GCF_000351185.1_Esch_coli_KTE213_V1_genomic.fna	GCF_000780215.1_ASM78021v1_genomic.fna	IV	NA	0.0309745	NA
PanPhlAn D	17	GCF_000026325	GCF_000456165.1_Esch_coli_HVH_10_4-6832164_V1_genomic.fna	D	0.254722	0.00149601	NA
Pathoscope Inf. D	17	E.coli	GCF_000456165.1	D	NA	NA	0.781604
Pathoscope Inf. II	17	GCF_000026325.1	GCF_000458395.1	II	NA	0.0318865	0.186962
Pathoscope Inf. III	17	GCF_000233875.1	GCF_000798275.1	III	NA	0.0338037	0.009137
Pathoscope Inf. IV	17	GCF_000233875.1	GCF_000798275.1	IV	NA	0.0338037	0.009137
StrainEst D	17	GCF_000458315.1_Esch_coli_HVH_155_4-4509048_V1_genomic.fna	GCF_000456165.1_Esch_coli_HVH_10_4-6832164_V1_genomic.fna	D	NA	0.00128842	0.381422
StrainEst II	17	GCF_000460575.1_Esch_coli_UMEA_3175-1_V1_genomic.fna	GCF_000458395.1_Esch_coli_HVH_159_4-5818141_V1_genomic.fna	II	NA	0.000119496	0.294472
StrainEst III	17	GCF_000819005.1_Escherichia_coli_CVM_N33825PS_v1.0_genomic.fna	GCF_000798275.1_Escherichia_coli_CVM_N33640PS_v._1.0_genomic.fna	III	NA	0.00584167	0.149111
StrainEst IV	17	GCF_000351505.1_Esch_coli_KTE55_V1_genomic.fna	GCF_000780215.1_ASM78021v1_genomic.fna	IV	NA	0.0042398	0.093619
Bowtie D	18	GCF_000704945.1_ASM70494v1_genomic.fna	GCF_000704945.1_ASM70494v1_genomic.fna	D	NA	0	NA
Bowtie II	18	GCF_000351505.1_Esch_coli_KTE55_V1_genomic.fna	GCF_000354895.1_ASM35489v1_genomic.fna	II	NA	0.0351567	NA
Bowtie III	18	GCF_001059375.1_ASM105937v1_genomic.fna	GCF_000457995.1_Esch_coli_HVH_137_4-2124971_V1_genomic.fna	III	NA	0.0230043	NA
Bowtie IV	18	GCF_000356165.1_ASM35616v1_genomic.fna	GCF_000350845.1_Esch_coli_KTE28_V1_genomic.fna	IV	NA	0.0324062	NA
PanPhlAn D	18	GCF_000352585	GCF_000704945.1_ASM70494v1_genomic.fna	D	0.206346	0.00811798	NA
Pathoscope Inf. D	18	E.coli	GCF_000704945.1	D	NA	NA	0.995572
Pathoscope Inf. II	18	GCF_000257275.1	GCF_000354895.1	II	NA	0.0131603	0.00123885
Pathoscope Inf. III	18	GCF_000167815.1	GCF_000457995.1	III	NA	0.0341361	0.000670648
Pathoscope Inf. IV	18	GCF_000167815.1	GCF_000457995.1	IV	NA	0.0341361	0.000670648
StrainEst D	18	GCF_000704945.1_ASM70494v1_genomic.fna	GCF_000704945.1_ASM70494v1_genomic.fna	D	NA	0	0.387827
StrainEst II	18	GCF_000617045.1_Ec04-3023_genomic.fna	GCF_000354895.1_ASM35489v1_genomic.fna	II	NA	0.0083078	0.237959
StrainEst III	18	GCF_000351505.1_Esch_coli_KTE55_V1_genomic.fna	GCF_000457995.1_Esch_coli_HVH_137_4-2124971_V1_genomic.fna	III	NA	0.00515153	0.191187
StrainEst IV	18	GCF_000350845.1_Esch_coli_KTE28_V1_genomic.fna	GCF_000350845.1_Esch_coli_KTE28_V1_genomic.fna	IV	NA	0	0.096539
Bowtie D	19	GCF_000258145.1_ASM25814v1_genomic.fna	GCF_000616305.1_Ec2011C-3632_genomic.fna	D	NA	0.0121217	NA
Bowtie II	19	GCF_000458315.1_Esch_coli_HVH_155_4-4509048_V1_genomic.fna	GCF_000776335.1_ASM77633v1_genomic.fna	II	NA	0.00157453	NA
Bowtie III	19	GCF_000351185.1_Esch_coli_KTE213_V1_genomic.fna	GCF_000147755.1_ASM14775v1_genomic.fna	III	NA	0.0269047	NA
Bowtie IV	19	GCF_000752255.1_FHI60_genomic.fna	GCF_000178315.1_ASM17831v1_genomic.fna	IV	NA	0.0213613	NA
PanPhlAn D	19	GCF_000352585	GCF_000616305.1_Ec2011C-3632_genomic.fna	D	0.187064	0.0117112	NA
Pathoscope Inf. D	19	E.coli	GCF_000616305.1	D	NA	NA	0.85685
Pathoscope Inf. II	19	GCF_000026325.1	GCF_000776335.1	II	NA	0.00175922	0.117591
Pathoscope Inf. III	19	GCF_000258145.1	GCF_000147755.1	III	NA	7.15897e-05	0.0183937
Pathoscope Inf. IV	19	GCF_000258145.1	GCF_000147755.1	IV	NA	7.15897e-05	0.0183937
StrainEst D	19	GCF_000752255.1_FHI60_genomic.fna	GCF_000616305.1_Ec2011C-3632_genomic.fna	D	NA	0.00705245	0.366641
StrainEst II	19	GCF_000458315.1_Esch_coli_HVH_155_4-4509048_V1_genomic.fna	GCF_000776335.1_ASM77633v1_genomic.fna	II	NA	0.00157453	0.304202
StrainEst III	19	GCF_000258145.1_ASM25814v1_genomic.fna	GCF_000147755.1_ASM14775v1_genomic.fna	III	NA	7.15897e-05	0.189459
StrainEst IV	19	GCF_000249535.1_ASM24953v2_genomic.fna	GCF_000178315.1_ASM17831v1_genomic.fna	IV	NA	0.00489536	0.094617
Bowtie D	20	GCF_000249535.1_ASM24953v2_genomic.fna	GCF_000225025.1_ASM22502v2_genomic.fna	D	NA	0.0204123	NA
Bowtie II	20	GCF_000249175.1_ASM24917v2_genomic.fna	GCF_000249055.1_ASM24905v2_genomic.fna	II	NA	0.00058191	NA
Bowtie III	20	GCF_000234255.2_ASM23425v3_genomic.fna	GCF_000616485.1_Ec2011EL-2094_genomic.fna	III	NA	0.0222766	NA
Bowtie IV	20	GCF_000190995.1_ASM19099v1_genomic.fna	GCF_000522105.1_Esch_coli_BIDMC_43a_V1_genomic.fna	IV	NA	0.0349268	NA
PanPhlAn D	20	GCF_000458955	GCF_000225025.1_ASM22502v2_genomic.fna	D	0.214377	0.00873204	NA
Pathoscope Inf. D	20	E.coli	GCF_000225025.1	D	NA	NA	0.951273
Pathoscope Inf. II	20	GCF_000026545.1	GCF_000249055.1	II	NA	0.00390583	0.029412
Pathoscope Inf. III	20	GCF_000948445.1	GCF_000616485.1	III	NA	0.00123693	0.00787315
Pathoscope Inf. IV	20	GCF_000948445.1	GCF_000616485.1	IV	NA	0.00123693	0.00787315
StrainEst D	20	GCF_000234255.2_ASM23425v3_genomic.fna	GCF_000225025.1_ASM22502v2_genomic.fna	D	NA	0.000312573	0.389125
StrainEst II	20	GCF_000249175.1_ASM24917v2_genomic.fna	GCF_000249055.1_ASM24905v2_genomic.fna	II	NA	0.00058191	0.293898
StrainEst III	20	GCF_000249535.1_ASM24953v2_genomic.fna	GCF_000616485.1_Ec2011EL-2094_genomic.fna	III	NA	0.00521614	0.196405
StrainEst IV	20	GCF_000506485.1_WGS_Escherichia_coli_EC9_genomic.fna	GCF_000522105.1_Esch_coli_BIDMC_43a_V1_genomic.fna	IV	NA	0.00486359	0.096096
Bowtie D	21	GCF_000488095.1_Esch_coli_UMEA_3290-1_V1_genomic.fna	GCF_000703465.1_ASM70346v1_genomic.fna	D	NA	0.210897	NA
Bowtie II	21	GCF_000703345.1_Ec2011C-3317_genomic.fna	GCF_000752755.1_FHI22_genomic.fna	II	NA	0.00495906	NA
Bowtie III	21	GCF_000351025.1_Esch_coli_KTE193_V1_genomic.fna	GCF_000164595.1_ASM16459v1_genomic.fna	III	NA	0.0352724	NA
Bowtie IV	21	GCF_000777265.1_ASM77726v1_genomic.fna	GCF_000614685.1_Ec2011EL-2289_genomic.fna	IV	NA	0.0321972	NA
PanPhlAn D	21	GCF_000458955	GCF_000703465.1_ASM70346v1_genomic.fna	D	0.274498	0.191731	NA
Pathoscope Inf. D	21	E.coli	GCF_000703465.1	D	NA	NA	0.967533
Pathoscope Inf. II	21	GCF_000013305.1	GCF_000752755.1	II	NA	0.0353885	0.015865
Pathoscope Inf. III	21	GCF_000022225.1	GCF_000164595.1	III	NA	0.0359759	0.00459577
Pathoscope Inf. IV	21	GCF_000022225.1	GCF_000164595.1	IV	NA	0.0359759	0.00459577
StrainEst D	21	GCF_000703345.1_Ec2011C-3317_genomic.fna	GCF_000703465.1_ASM70346v1_genomic.fna	D	NA	0.203604	0.482437
StrainEst II	21	GCF_000488095.1_Esch_coli_UMEA_3290-1_V1_genomic.fna	GCF_000752755.1_FHI22_genomic.fna	II	NA	0.0358575	0.320036
StrainEst III	21	GCF_000249535.1_ASM24953v2_genomic.fna	GCF_000164595.1_ASM16459v1_genomic.fna	III	NA	0.0338037	0.156927
StrainEst IV	21	GCF_000777355.1_ASM77735v1_genomic.fna	GCF_000614685.1_Ec2011EL-2289_genomic.fna	IV	NA	0.0233014	0.007337
Bowtie D	22	GCF_000249535.1_ASM24953v2_genomic.fna	GCF_000335235.1_ASM33523v1_genomic.fna	D	NA	0.00515153	NA
Bowtie II	22	GCF_000798355.1_Escherichia_coli_CVM_N33707PS_v._1.0_genomic.fna	GCF_000446845.1_ASM44684v1_genomic.fna	II	NA	0.0311746	NA
Bowtie III	22	GCF_000193975.1_ASM19397v2_genomic.fna	GCF_000819145.1_Escherichia_coli_CVM_N34577PS_v1.0_genomic.fna	III	NA	0.0342477	NA
Bowtie IV	22	GCF_000819365.1_Escherichia_coli_CVM_N33653PS_v1.0_genomic.fna	GCF_000446265.1_ASM44626v1_genomic.fna	IV	NA	0.0134036	NA
PanPhlAn D	22	GCF_000352585	GCF_000335235.1_ASM33523v1_genomic.fna	D	0.265934	0.0218499	NA
Pathoscope Inf. D	22	E.coli	GCF_000335235.1	D	NA	NA	0.920707
Pathoscope Inf. II	22	GCF_000021125.1	GCF_000446845.1	II	NA	0.0311746	0.0221579
Pathoscope Inf. III	22	GCF_000022225.1	GCF_000819145.1	III	NA	0.0248413	0.0217463
Pathoscope Inf. IV	22	GCF_000022225.1	GCF_000819145.1	IV	NA	0.0248413	0.0217463
StrainEst D	22	GCF_000249535.1_ASM24953v2_genomic.fna	GCF_000335235.1_ASM33523v1_genomic.fna	D	NA	0.00515153	0.385474
StrainEst II	22	GCF_000798355.1_Escherichia_coli_CVM_N33707PS_v._1.0_genomic.fna	GCF_000446845.1_ASM44684v1_genomic.fna	II	NA	0.0311746	0.188995
StrainEst III	22	GCF_000193975.1_ASM19397v2_genomic.fna	GCF_000819145.1_Escherichia_coli_CVM_N34577PS_v1.0_genomic.fna	III	NA	0.0342477	0.160881
StrainEst IV	22	GCF_000752255.1_FHI60_genomic.fna	GCF_000446265.1_ASM44626v1_genomic.fna	IV	NA	0.00560872	0.083344
Bowtie D	23	GCF_000249535.1_ASM24953v2_genomic.fna	GCF_000461095.1_Esch_coli_UMEA_3268-1_V1_genomic.fna	D	NA	0.032829	NA
Bowtie II	23	GCF_000460575.1_Esch_coli_UMEA_3175-1_V1_genomic.fna	GCF_000618405.1_EcE2539C1_genomic.fna	II	NA	0.035622	NA
Bowtie III	23	GCF_001059375.1_ASM105937v1_genomic.fna	GCF_000618985.1_Ec2011EL-2313_genomic.fna	III	NA	0.0468354	NA
Bowtie IV	23	GCF_000461855.1_Esch_coli_UMEA_4076-1_V1_genomic.fna	GCF_000326805.1_Esch_coli_KTE180_V1_genomic.fna	IV	NA	0.0114419	NA
PanPhlAn D	23	GCF_000460095	GCF_000461095.1_Esch_coli_UMEA_3268-1_V1_genomic.fna	D	0.250887	0.00162709	NA
Pathoscope Inf. D	23	E.coli	GCF_000461095.1	D	NA	NA	0.934142
Pathoscope Inf. II	23	GCF_000148365.1	GCF_000618405.1	II	NA	0.0352724	0.0201835
Pathoscope Inf. III	23	GCF_000233875.1	GCF_000618985.1	III	NA	0.0349268	0.00999246
Pathoscope Inf. IV	23	GCF_000233875.1	GCF_000618985.1	IV	NA	0.0349268	0.00999246
StrainEst D	23	GCF_000460575.1_Esch_coli_UMEA_3175-1_V1_genomic.fna	GCF_000461095.1_Esch_coli_UMEA_3268-1_V1_genomic.fna	D	NA	0.00302611	0.389007
StrainEst II	23	GCF_000617045.1_Ec04-3023_genomic.fna	GCF_000618405.1_EcE2539C1_genomic.fna	II	NA	0.00752278	0.227523
StrainEst III	23	GCF_000249535.1_ASM24953v2_genomic.fna	GCF_000618985.1_Ec2011EL-2313_genomic.fna	III	NA	0.00464278	0.184515
StrainEst IV	23	GCF_000351505.1_Esch_coli_KTE55_V1_genomic.fna	GCF_000326805.1_Esch_coli_KTE180_V1_genomic.fna	IV	NA	0.00294054	0.095643
Bowtie D	24	GCF_000457285.1_Esch_coli_HVH_90_4-3191362_V1_genomic.fna	GCF_000714015.1_ASM71401v1_genomic.fna	D	NA	0.0311746	NA
Bowtie II	24	GCF_000703785.1_ASM70378v1_genomic.fna	GCF_000619465.1_EcK6722_genomic.fna	II	NA	0.0191812	NA
Bowtie III	24	GCF_000700485.1_ASM70048v1_genomic.fna	GCF_000352065.1_Esch_coli_KTE6_V1_genomic.fna	III	NA	0.0329357	NA
Bowtie IV	24	GCF_000785775.1_ASM78577v1_genomic.fna	GCF_000462365.1_ASM46236v1_genomic.fna	IV	NA	0.0231524	NA
PanPhlAn D	24	GCF_000023365	GCF_000714015.1_ASM71401v1_genomic.fna	D	0.205022	0.00600989	NA
Pathoscope Inf. D	24	E.coli	GCF_000714015.1	D	NA	NA	0.99191
Pathoscope Inf. II	24	GCF_000010765.1	GCF_000619465.1	II	NA	0.00257463	0.00173604
Pathoscope Inf. III	24	GCF_000022225.1	GCF_000352065.1	III	NA	0.0343598	0.00125413
Pathoscope Inf. IV	24	GCF_000022225.1	GCF_000352065.1	IV	NA	0.0343598	0.00125413
StrainEst D	24	GCF_000752255.1_FHI60_genomic.fna	GCF_000714015.1_ASM71401v1_genomic.fna	D	NA	0.0172424	0.258123
StrainEst II	24	GCF_000408345.1_Esch_coli_KTE61_V1_genomic.fna	GCF_000619465.1_EcK6722_genomic.fna	II	NA	0.0195632	0.246844
StrainEst III	24	GCF_000457285.1_Esch_coli_HVH_90_4-3191362_V1_genomic.fna	GCF_000352065.1_Esch_coli_KTE6_V1_genomic.fna	III	NA	0.000906124	0.192476
StrainEst IV	24	GCF_000249535.1_ASM24953v2_genomic.fna	GCF_000462365.1_ASM46236v1_genomic.fna	IV	NA	0.0055427	0.088185
Bowtie D	25	GCF_000249535.1_ASM24953v2_genomic.fna	GCF_000801205.1_ASM80120v1_genomic.fna	D	NA	0.0212234	NA
Bowtie II	25	GCF_000408645.1_Esch_coli_KTE108_V1_genomic.fna	GCF_000461975.1_ASM46197v1_genomic.fna	II	NA	0.0264788	NA
Bowtie III	25	GCF_000355315.1_ASM35531v1_genomic.fna	GCF_000616525.1_Ec2011EL-2097_genomic.fna	III	NA	0.0241368	NA
Bowtie IV	25	GCF_000458935.1_Esch_coli_HVH_194_4-2356805_V1_genomic.fna	GCF_000700525.1_ASM70052v1_genomic.fna	IV	NA	0.0332581	NA
PanPhlAn D	25	GCF_000023365	GCF_000801205.1_ASM80120v1_genomic.fna	D	0.224529	0.000191626	NA
Pathoscope Inf. D	25	E.coli	GCF_000801205.1	D	NA	NA	0.876721
Pathoscope Inf. II	25	GCF_000948445.1	GCF_000461975.1	II	NA	0.00134007	0.0387599
Pathoscope Inf. III	25	GCF_000022225.1	GCF_000616525.1	III	NA	0.00162709	0.0199251
Pathoscope Inf. IV	25	GCF_000022225.1	GCF_000616525.1	IV	NA	0.00162709	0.0199251
StrainEst D	25	GCF_000249535.1_ASM24953v2_genomic.fna	GCF_000801205.1_ASM80120v1_genomic.fna	D	NA	0.0212234	0.489943
StrainEst II	25	GCF_000819325.1_Escherichia_coli_CVM_N38381PS_v1.0_genomic.fna	GCF_000461975.1_ASM46197v1_genomic.fna	II	NA	0.0234513	0.268451
StrainEst III	25	GCF_000408465.1_Esch_coli_KTE73_V1_genomic.fna	GCF_000616525.1_Ec2011EL-2097_genomic.fna	III	NA	0.0260597	0.087791
StrainEst IV	25	GCF_000782275.1_ASM78227v1_genomic.fna	GCF_000700525.1_ASM70052v1_genomic.fna	IV	NA	0.0136002	0.045567
Bowtie D	26	GCF_000355515.1_ASM35551v1_genomic.fna	GCF_000354415.1_ASM35441v1_genomic.fna	D	NA	0.000409992	NA
Bowtie II	26	GCF_000457285.1_Esch_coli_HVH_90_4-3191362_V1_genomic.fna	GCF_000614565.1_Ec2010C-5034_genomic.fna	II	NA	0.0335842	NA
Bowtie III	26	GCF_000447145.1_ASM44714v1_genomic.fna	GCF_000776395.1_ASM77639v1_genomic.fna	III	NA	0.0317837	NA
Bowtie IV	26	GCF_000617585.1_Ec2010C-4874_genomic.fna	GCF_000627815.1_ASM62781v1_genomic.fna	IV	NA	0.0267335	NA
PanPhlAn D	26	GCF_000023365	GCF_000354415.1_ASM35441v1_genomic.fna	D	0.215899	0.0133547	NA
Pathoscope Inf. D	26	E.coli	GCF_000354415.1	D	NA	NA	0.989734
Pathoscope Inf. II	26	GCF_000027125.1	GCF_000614565.1	II	NA	0.0287714	0.00513029
Pathoscope Inf. III	26	GCF_000026325.1	GCF_000776395.1	III	NA	0.0299949	0.0018935
Pathoscope Inf. IV	26	GCF_000026325.1	GCF_000776395.1	IV	NA	0.0299949	0.0018935
StrainEst D	26	GCF_000355515.1_ASM35551v1_genomic.fna	GCF_000354415.1_ASM35441v1_genomic.fna	D	NA	0.000409992	0.397591
StrainEst II	26	GCF_000447145.1_ASM44714v1_genomic.fna	GCF_000614565.1_Ec2010C-5034_genomic.fna	II	NA	0.0042398	0.288297
StrainEst III	26	GCF_000457285.1_Esch_coli_HVH_90_4-3191362_V1_genomic.fna	GCF_000776395.1_ASM77639v1_genomic.fna	III	NA	0.00464278	0.181152
StrainEst IV	26	GCF_000456705.1_Esch_coli_HVH_44_4-2298570_V1_genomic.fna	GCF_000627815.1_ASM62781v1_genomic.fna	IV	NA	0.00531349	0.089969
Bowtie D	27	GCF_000695175.1_EcoliMI10-01v1_genomic.fna	GCF_000615085.1_Ec2010C-3507_genomic.fna	D	NA	0.00075568	NA
Bowtie II	27	GCF_000017745.1_ASM1774v1_genomic.fna	GCF_000935555.1_ASM93555v1_genomic.fna	II	NA	0.0170111	NA
Bowtie III	27	GCF_000752855.1_FHI19_genomic.fna	GCF_000258615.1_ASM25861v1_genomic.fna	III	NA	0.00763299	NA
Bowtie IV	27	GCF_000408085.1_Esch_coli_KTE185_V1_genomic.fna	GCF_000776115.1_ASM77611v1_genomic.fna	IV	NA	0.0156702	NA
PanPhlAn D	27	GCF_000023365	GCF_000615085.1_Ec2010C-3507_genomic.fna	D	0.25079	0.0218499	NA
Pathoscope Inf. D	27	E.coli	GCF_000615085.1	D	NA	NA	0.985731
Pathoscope Inf. II	27	GCF_000520035.1	GCF_000935555.1	II	NA	0.025484	0.00657301
Pathoscope Inf. III	27	GCF_000671295.1	GCF_000258615.1	III	NA	0.0247621	0.00375548
Pathoscope Inf. IV	27	GCF_000671295.1	GCF_000258615.1	IV	NA	0.0247621	0.00375548
StrainEst D	27	GCF_000695175.1_EcoliMI10-01v1_genomic.fna	GCF_000615085.1_Ec2010C-3507_genomic.fna	D	NA	0.00075568	0.396255
StrainEst II	27	GCF_000617045.1_Ec04-3023_genomic.fna	GCF_000935555.1_ASM93555v1_genomic.fna	II	NA	0.00819369	0.171443
StrainEst III	27	GCF_000752855.1_FHI19_genomic.fna	GCF_000258615.1_ASM25861v1_genomic.fna	III	NA	0.00763299	0.118443
StrainEst IV	27	GCF_000776915.1_ASM77691v1_genomic.fna	GCF_000776115.1_ASM77611v1_genomic.fna	IV	NA	0.00823165	0.075096
Bowtie D	28	GCF_000695175.1_EcoliMI10-01v1_genomic.fna	GCF_000356145.1_ASM35614v1_genomic.fna	D	NA	0.0246831	NA
Bowtie II	28	GCF_000355315.1_ASM35531v1_genomic.fna	GCF_000194255.1_ASM19425v1_genomic.fna	II	NA	0.0155619	NA
Bowtie III	28	GCF_000355435.1_ASM35543v1_genomic.fna	GCF_000615225.1_Ec2010C-3511_genomic.fna	III	NA	0.0205456	NA
Bowtie IV	28	GCF_000819185.1_Escherichia_coli_CVM_N36113PS_v1.0_genomic.fna	GCF_000356485.1_ASM35648v1_genomic.fna	IV	NA	0.0136002	NA
PanPhlAn D	28	GCF_000352945	GCF_000356145.1_ASM35614v1_genomic.fna	D	0.194271	0.00655869	NA
Pathoscope Inf. D	28	E.coli	GCF_000356145.1	D	NA	NA	0.99229
Pathoscope Inf. II	28	GCF_000210475.1	GCF_000194255.1	II	NA	0.0160531	0.00331556
Pathoscope Inf. III	28	GCF_000520035.1	GCF_000615225.1	III	NA	0.000312573	0.0014753
Pathoscope Inf. IV	28	GCF_000520035.1	GCF_000615225.1	IV	NA	0.000312573	0.0014753
StrainEst D	28	GCF_000819185.1_Escherichia_coli_CVM_N36113PS_v1.0_genomic.fna	GCF_000356145.1_ASM35614v1_genomic.fna	D	NA	0.0170687	0.285891
StrainEst II	28	GCF_000819325.1_Escherichia_coli_CVM_N38381PS_v1.0_genomic.fna	GCF_000194255.1_ASM19425v1_genomic.fna	II	NA	0.0141502	0.279472
StrainEst III	28	GCF_000695175.1_EcoliMI10-01v1_genomic.fna	GCF_000615225.1_Ec2010C-3511_genomic.fna	III	NA	0.000385581	0.190656
StrainEst IV	28	GCF_000819005.1_Escherichia_coli_CVM_N33825PS_v1.0_genomic.fna	GCF_000356485.1_ASM35648v1_genomic.fna	IV	NA	0.00774383	0.081433
Bowtie D	29	GCF_000618705.1_EcK5198_genomic.fna	GCF_000614725.1_Ec2010C-4254_genomic.fna	D	NA	0.000264084	NA
Bowtie II	29	GCF_000351505.1_Esch_coli_KTE55_V1_genomic.fna	GCF_000458975.1_Esch_coli_HVH_196_4-4530470_V1_genomic.fna	II	NA	0.00537869	NA
Bowtie III	29	GCF_000458935.1_Esch_coli_HVH_194_4-2356805_V1_genomic.fna	GCF_000351465.1_Esch_coli_KTE51_V1_genomic.fna	III	NA	0.0297077	NA
Bowtie IV	29	GCF_000459675.1_Esch_coli_KOEGE_40_102a_V1_genomic.fna	GCF_000351925.1_Esch_coli_KTE142_V1_genomic.fna	IV	NA	0.0152404	NA
PanPhlAn D	29	GCF_000458955	GCF_000614725.1_Ec2010C-4254_genomic.fna	D	0.214089	0.0122604	NA
Pathoscope Inf. D	29	E.coli	GCF_000614725.1	D	NA	NA	0.99607
Pathoscope Inf. II	29	GCF_000968515.1	GCF_000458975.1	II	NA	0.0298031	0.00189613
Pathoscope Inf. III	29	GCF_000027125.1	GCF_000351465.1	III	NA	0.0283151	0.000787661
Pathoscope Inf. IV	29	GCF_000027125.1	GCF_000351465.1	IV	NA	0.0283151	0.000787661
StrainEst D	29	GCF_000618705.1_EcK5198_genomic.fna	GCF_000614725.1_Ec2010C-4254_genomic.fna	D	NA	0.000264084	0.396051
StrainEst II	29	GCF_000351505.1_Esch_coli_KTE55_V1_genomic.fna	GCF_000458975.1_Esch_coli_HVH_196_4-4530470_V1_genomic.fna	II	NA	0.00537869	0.292326
StrainEst III	29	GCF_000408345.1_Esch_coli_KTE61_V1_genomic.fna	GCF_000351465.1_Esch_coli_KTE51_V1_genomic.fna	III	NA	0.00920555	0.111545
StrainEst IV	29	GCF_000167875.1_ASM16787v1_genomic.fna	GCF_000351925.1_Esch_coli_KTE142_V1_genomic.fna	IV	NA	0.00687462	0.088764
Bowtie D	3	GCF_000460935.1_Esch_coli_UMEA_3221-1_V1_genomic.fna	GCF_000819375.1_Escherichia_coli_CVM_N33429PS_v1.0_genomic.fna	D	NA	0.0340249	NA
Bowtie II	3	GCF_000798355.1_Escherichia_coli_CVM_N33707PS_v._1.0_genomic.fna	GCF_000460975.1_Esch_coli_UMEA_3230-1_V1_genomic.fna	II	NA	0.0345853	NA
Bowtie III	3	GCF_000776815.1_ASM77681v1_genomic.fna	GCF_000776815.1_ASM77681v1_genomic.fna	III	NA	0	NA
Bowtie IV	3	GCF_000798015.1_Escherichia_coli_CVM_N34351PS_v._1.0_genomic.fna	GCF_000708165.1_E_coli_EC2.contigs_genomic.fna	IV	NA	0.026819	NA
PanPhlAn D	3	GCF_000460095	GCF_000819375.1_Escherichia_coli_CVM_N33429PS_v1.0_genomic.fna	D	0.30395	0.0323015	NA
Pathoscope Inf. D	3	E.coli	GCF_000819375.1	D	NA	NA	0.976324
Pathoscope Inf. II	3	GCF_000026325.1	GCF_000460975.1	II	NA	0.0320933	0.0142131
Pathoscope Inf. III	3	GCF_000284495.1	GCF_000776815.1	III	NA	0.0083078	0.00350709
Pathoscope Inf. IV	3	GCF_000284495.1	GCF_000776815.1	IV	NA	0.0083078	0.00350709
StrainEst D	3	GCF_000460935.1_Esch_coli_UMEA_3221-1_V1_genomic.fna	GCF_000819375.1_Escherichia_coli_CVM_N33429PS_v1.0_genomic.fna	D	NA	0.0340249	0.294042
StrainEst II	3	GCF_000776815.1_ASM77681v1_genomic.fna	GCF_000460975.1_Esch_coli_UMEA_3230-1_V1_genomic.fna	II	NA	0.0126347	0.184359
StrainEst III	3	GCF_000781255.1_ASM78125v1_genomic.fna	GCF_000776815.1_ASM77681v1_genomic.fna	III	NA	0.0312752	0.158591
StrainEst IV	3	GCF_000460035.1_Esch_coli_UMEA_3052-1_V1_genomic.fna	GCF_000708165.1_E_coli_EC2.contigs_genomic.fna	IV	NA	0.0282247	0.09496
Bowtie D	30	GCF_000506485.1_WGS_Escherichia_coli_EC9_genomic.fna	GCF_000941895.1_FHI6_genomic.fna	D	NA	0.0303826	NA
Bowtie II	30	GCF_000779175.1_ASM77917v1_genomic.fna	GCF_000503515.1_Ecoli668_genomic.fna	II	NA	0.0275126	NA
Bowtie III	30	GCF_000819365.1_Escherichia_coli_CVM_N33653PS_v1.0_genomic.fna	GCF_001012545.1_CFSAN026844_01.0_genomic.fna	III	NA	0.0163866	NA
Bowtie IV	30	GCF_000798355.1_Escherichia_coli_CVM_N33707PS_v._1.0_genomic.fna	GCF_000749575.1_ASM74957v1_genomic.fna	IV	NA	0.0183132	NA
PanPhlAn D	30	GCF_000458955	GCF_000941895.1_FHI6_genomic.fna	D	0.195245	0.0113086	NA
Pathoscope Inf. D	30	E.coli	GCF_000941895.1	D	NA	NA	0.999128
Pathoscope Inf. II	30	GCF_000257275.1	GCF_000503515.1	II	NA	0.0292355	0.000555316
Pathoscope Inf. III	30	GCF_001051135.1	GCF_001012545.1	III	NA	0.0158335	5.84431e-05
Pathoscope Inf. IV	30	GCF_001051135.1	GCF_001012545.1	IV	NA	0.0158335	5.84431e-05
StrainEst D	30	GCF_000752255.1_FHI60_genomic.fna	GCF_000941895.1_FHI6_genomic.fna	D	NA	0.00652391	0.362302
StrainEst II	30	GCF_000506485.1_WGS_Escherichia_coli_EC9_genomic.fna	GCF_000503515.1_Ecoli668_genomic.fna	II	NA	0.00476862	0.297155
StrainEst III	30	GCF_000234255.2_ASM23425v3_genomic.fna	GCF_001012545.1_CFSAN026844_01.0_genomic.fna	III	NA	0.017653	0.095699
StrainEst IV	30	GCF_000781255.1_ASM78125v1_genomic.fna	GCF_000749575.1_ASM74957v1_genomic.fna	IV	NA	0.0167251	0.092379
Bowtie D	31	GCF_000219515.1_ASM21951v2_genomic.fna	GCF_000358085.1_ASM35808v1_genomic.fna	D	NA	0.0280449	NA
Bowtie II	31	GCF_000351505.1_Esch_coli_KTE55_V1_genomic.fna	GCF_000219515.1_ASM21951v2_genomic.fna	II	NA	0.0334751	NA
Bowtie III	31	GCF_000703505.1_ASM70350v1_genomic.fna	GCF_000779425.1_ASM77942v1_genomic.fna	III	NA	0.0331502	NA
Bowtie IV	31	GCF_000503615.1_Ecoli87A_genomic.fna	GCF_000782435.1_ASM78243v1_genomic.fna	IV	NA	0.0195632	NA
PanPhlAn D	31	GCF_000023365	GCF_000358085.1_ASM35808v1_genomic.fna	D	0.237462	0.00793	NA
Pathoscope Inf. D	31	E.coli	GCF_000358085.1	D	NA	NA	0.821711
Pathoscope Inf. II	31	GCF_000219515.2	GCF_000219515.1	II	NA	9.55247e-05	0.168251
Pathoscope Inf. III	31	GCF_000027125.1	GCF_000779425.1	III	NA	0.0315792	0.00469232
Pathoscope Inf. IV	31	GCF_000027125.1	GCF_000779425.1	IV	NA	0.0315792	0.00469232
StrainEst D	31	GCF_000617045.1_Ec04-3023_genomic.fna	GCF_000358085.1_ASM35808v1_genomic.fna	D	NA	0.00564181	0.334835
StrainEst II	31	GCF_000219515.1_ASM21951v2_genomic.fna	GCF_000219515.1_ASM21951v2_genomic.fna	II	NA	0	0.291759
StrainEst III	31	GCF_000351505.1_Esch_coli_KTE55_V1_genomic.fna	GCF_000779425.1_ASM77942v1_genomic.fna	III	NA	0.00476862	0.196303
StrainEst IV	31	GCF_000456705.1_Esch_coli_HVH_44_4-2298570_V1_genomic.fna	GCF_000782435.1_ASM78243v1_genomic.fna	IV	NA	0.00271444	0.095939
Bowtie D	32	GCF_000460935.1_Esch_coli_UMEA_3221-1_V1_genomic.fna	GCF_000753035.1_FHI38_genomic.fna	D	NA	0.00141786	NA
Bowtie II	32	GCF_000779215.1_ASM77921v1_genomic.fna	GCF_000456745.1_Esch_coli_HVH_46_4-2758776_V1_genomic.fna	II	NA	0.00755945	NA
Bowtie III	32	GCF_000812305.1_ASM81230v1_genomic.fna	GCF_000220005.1_ASM22000v2_genomic.fna	III	NA	0.0186813	NA
Bowtie IV	32	GCF_000460735.1_Esch_coli_UMEA_3200-1_V1_genomic.fna	GCF_000355015.1_ASM35501v1_genomic.fna	IV	NA	0.0292355	NA
PanPhlAn D	32	GCF_000351645	GCF_000753035.1_FHI38_genomic.fna	D	0.203467	0.0103986	NA
Pathoscope Inf. D	32	E.coli	GCF_000753035.1	D	NA	NA	0.981164
Pathoscope Inf. II	32	GCF_000284495.1	GCF_000456745.1	II	NA	0.0107836	0.00887059
Pathoscope Inf. III	32	GCF_000148365.1	GCF_000220005.1	III	NA	0.035505	0.00282748
Pathoscope Inf. IV	32	GCF_000148365.1	GCF_000220005.1	IV	NA	0.035505	0.00282748
StrainEst D	32	GCF_000460935.1_Esch_coli_UMEA_3221-1_V1_genomic.fna	GCF_000753035.1_FHI38_genomic.fna	D	NA	0.00141786	0.392872
StrainEst II	32	GCF_000779215.1_ASM77921v1_genomic.fna	GCF_000456745.1_Esch_coli_HVH_46_4-2758776_V1_genomic.fna	II	NA	0.00755945	0.265581
StrainEst III	32	GCF_000408345.1_Esch_coli_KTE61_V1_genomic.fna	GCF_000220005.1_ASM22000v2_genomic.fna	III	NA	0.00857671	0.177014
StrainEst IV	32	GCF_000701105.1_ASM70110v1_genomic.fna	GCF_000355015.1_ASM35501v1_genomic.fna	IV	NA	0.00635099	0.084328
Bowtie D	33	GCF_000249535.1_ASM24953v2_genomic.fna	GCF_000616035.1_Ec2011EL-2111_genomic.fna	D	NA	0.00495906	NA
Bowtie II	33	GCF_000951855.1_FHI14_genomic.fna	GCF_000798455.1_Escherichia_coli_CVM_N36158PS_v._1.0_genomic.fna	II	NA	0.0137986	NA
Bowtie III	33	GCF_000357885.1_ASM35788v1_genomic.fna	GCF_000937275.1_FHI12_genomic.fna	III	NA	0.0146108	NA
Bowtie IV	33	GCF_000617585.1_Ec2010C-4874_genomic.fna	GCF_000780595.1_ASM78059v1_genomic.fna	IV	NA	0.0331502	NA
PanPhlAn D	33	GCF_000458955	GCF_000616035.1_Ec2011EL-2111_genomic.fna	D	0.217537	0.0219913	NA
Pathoscope Inf. D	33	E.coli	GCF_000616035.1	D	NA	NA	0.930016
Pathoscope Inf. II	33	GCF_000948445.1	GCF_000798455.1	II	NA	0.0234513	0.0202241
Pathoscope Inf. III	33	GCF_000022225.1	GCF_000937275.1	III	NA	0.0212234	0.00989061
Pathoscope Inf. IV	33	GCF_000022225.1	GCF_000937275.1	IV	NA	0.0212234	0.00989061
StrainEst D	33	GCF_000249535.1_ASM24953v2_genomic.fna	GCF_000616035.1_Ec2011EL-2111_genomic.fna	D	NA	0.00495906	0.386105
StrainEst II	33	GCF_000357885.1_ASM35788v1_genomic.fna	GCF_000798455.1_Escherichia_coli_CVM_N36158PS_v._1.0_genomic.fna	II	NA	0.00458019	0.260787
StrainEst III	33	GCF_000951855.1_FHI14_genomic.fna	GCF_000937275.1_FHI12_genomic.fna	III	NA	0.000336872	0.198014
StrainEst IV	33	GCF_000351505.1_Esch_coli_KTE55_V1_genomic.fna	GCF_000780595.1_ASM78059v1_genomic.fna	IV	NA	0.00495906	0.096493
Bowtie D	34	GCF_000457285.1_Esch_coli_HVH_90_4-3191362_V1_genomic.fna	GCF_000703765.1_ASM70376v1_genomic.fna	D	NA	0.035622	NA
Bowtie II	34	GCF_000460575.1_Esch_coli_UMEA_3175-1_V1_genomic.fna	GCF_000506445.1_WGS_Escherichia_coli_EC6_genomic.fna	II	NA	0.00476862	NA
Bowtie III	34	GCF_000264215.1_ASM26421v1_genomic.fna	GCF_000777155.1_ASM77715v1_genomic.fna	III	NA	0.0319897	NA
Bowtie IV	34	GCF_000778285.1_ASM77828v1_genomic.fna	GCF_000703685.1_ASM70368v1_genomic.fna	IV	NA	0.0194352	NA
PanPhlAn D	34	GCF_000352945	GCF_000703765.1_ASM70376v1_genomic.fna	D	0.265043	0.00734051	NA
Pathoscope Inf. D	34	E.coli	GCF_000703765.1	D	NA	NA	0.964887
Pathoscope Inf. II	34	GCF_000743255.1	GCF_000506445.1	II	NA	0.00194597	0.024639
Pathoscope Inf. III	34	GCF_000257275.1	GCF_000777155.1	III	NA	0.0317837	0.0028747
Pathoscope Inf. IV	34	GCF_000257275.1	GCF_000777155.1	IV	NA	0.0317837	0.0028747
StrainEst D	34	GCF_000408345.1_Esch_coli_KTE61_V1_genomic.fna	GCF_000703765.1_ASM70376v1_genomic.fna	D	NA	0.00778092	0.321615
StrainEst II	34	GCF_000460575.1_Esch_coli_UMEA_3175-1_V1_genomic.fna	GCF_000506445.1_WGS_Escherichia_coli_EC6_genomic.fna	II	NA	0.00476862	0.291905
StrainEst III	34	GCF_000457285.1_Esch_coli_HVH_90_4-3191362_V1_genomic.fna	GCF_000777155.1_ASM77715v1_genomic.fna	III	NA	0.00408721	0.182479
StrainEst IV	34	GCF_000332755.1_ASM33275v1_genomic.fna	GCF_000703685.1_ASM70368v1_genomic.fna	IV	NA	0.00476862	0.085423
Bowtie D	35	GCF_000359095.1_ASM35909v1_genomic.fna	GCF_000356445.1_ASM35644v1_genomic.fna	D	NA	0.00136596	NA
Bowtie II	35	GCF_000457285.1_Esch_coli_HVH_90_4-3191362_V1_genomic.fna	GCF_000776535.1_ASM77653v1_genomic.fna	II	NA	0.00676872	NA
Bowtie III	35	GCF_000357885.1_ASM35788v1_genomic.fna	GCF_000797695.1_Escherichia_coli_CVM_N38733PS_v._1.0_genomic.fna	III	NA	0.00524853	NA
Bowtie IV	35	GCF_000617365.1_Ec06-3501_genomic.fna	GCF_000356145.1_ASM35614v1_genomic.fna	IV	NA	0.0185579	NA
PanPhlAn D	35	GCF_000458955	GCF_000356445.1_ASM35644v1_genomic.fna	D	0.17689	0.00993767	NA
Pathoscope Inf. D	35	E.coli	GCF_000356445.1	D	NA	NA	0.989408
Pathoscope Inf. II	35	GCF_000010485.1	GCF_000776535.1	II	NA	0.00277069	0.00503379
Pathoscope Inf. III	35	GCF_000026245.1	GCF_000797695.1	III	NA	0.0113529	0.00114645
Pathoscope Inf. IV	35	GCF_000026245.1	GCF_000797695.1	IV	NA	0.0113529	0.00114645
StrainEst D	35	GCF_000359095.1_ASM35909v1_genomic.fna	GCF_000356445.1_ASM35644v1_genomic.fna	D	NA	0.00136596	0.358908
StrainEst II	35	GCF_000457285.1_Esch_coli_HVH_90_4-3191362_V1_genomic.fna	GCF_000776535.1_ASM77653v1_genomic.fna	II	NA	0.00676872	0.202826
StrainEst III	35	GCF_000357885.1_ASM35788v1_genomic.fna	GCF_000797695.1_Escherichia_coli_CVM_N38733PS_v._1.0_genomic.fna	III	NA	0.00524853	0.179726
StrainEst IV	35	GCF_000819325.1_Escherichia_coli_CVM_N38381PS_v1.0_genomic.fna	GCF_000356145.1_ASM35614v1_genomic.fna	IV	NA	0.00766986	0.062467
Bowtie D	36	GCF_000503455.1_Ecoli435_genomic.fna	GCF_000354735.1_ASM35473v1_genomic.fna	D	NA	0.0298988	NA
Bowtie II	36	GCF_000356665.1_ASM35666v1_genomic.fna	GCF_000264195.1_ASM26419v1_genomic.fna	II	NA	0.0273375	NA
Bowtie III	36	GCF_000332755.1_ASM33275v1_genomic.fna	GCF_000503375.1_Ecoli38.34_genomic.fna	III	NA	0.0163866	NA
Bowtie IV	36	GCF_000357885.1_ASM35788v1_genomic.fna	GCF_000462085.1_ASM46208v1_genomic.fna	IV	NA	0.0245258	NA
PanPhlAn D	36	GCF_000332755	GCF_000354735.1_ASM35473v1_genomic.fna	D	0.234702	0.00763299	NA
Pathoscope Inf. D	36	E.coli	GCF_000354735.1	D	NA	NA	0.985721
Pathoscope Inf. II	36	GCF_000022225.1	GCF_000264195.1	II	NA	0.0267335	0.00306528
Pathoscope Inf. III	36	GCF_000021125.1	GCF_000503375.1	III	NA	0.0248413	0.00273374
Pathoscope Inf. IV	36	GCF_000021125.1	GCF_000503375.1	IV	NA	0.0248413	0.00273374
StrainEst D	36	GCF_000332755.1_ASM33275v1_genomic.fna	GCF_000354735.1_ASM35473v1_genomic.fna	D	NA	0.00763299	0.379015
StrainEst II	36	GCF_000503455.1_Ecoli435_genomic.fna	GCF_000264195.1_ASM26419v1_genomic.fna	II	NA	0.00436283	0.291238
StrainEst III	36	GCF_000408345.1_Esch_coli_KTE61_V1_genomic.fna	GCF_000503375.1_Ecoli38.34_genomic.fna	III	NA	0.00785531	0.146407
StrainEst IV	36	GCF_000249535.1_ASM24953v2_genomic.fna	GCF_000462085.1_ASM46208v1_genomic.fna	IV	NA	0.00476862	0.093651
Bowtie D	37	GCF_001012575.1_CFSAN026845_01.0_genomic.fna	GCF_000731455.1_V1_genomic.fna	D	NA	0.0171265	NA
Bowtie II	37	GCF_000714975.1_JA65_HGAP2_genomic.fna	GCF_000461755.1_Esch_coli_UMEA_3889-1_V1_genomic.fna	II	NA	0.0119383	NA
Bowtie III	37	GCF_000700485.1_ASM70048v1_genomic.fna	GCF_000714225.1_ASM71422v1_genomic.fna	III	NA	0.00952763	NA
Bowtie IV	37	GCF_000167875.1_ASM16787v1_genomic.fna	GCF_000250275.1_ASM25027v2_genomic.fna	IV	NA	0.0130638	NA
PanPhlAn D	37	GCF_000023365	GCF_000731455.1_V1_genomic.fna	D	0.142399	0.00607761	NA
Pathoscope Inf. D	37	E.coli	GCF_000731455.1	D	NA	NA	0.995274
Pathoscope Inf. II	37	Unknown coli	GCF_000461755.1	II	NA	NA	0.00191169
Pathoscope Inf. III	37	GCF_000829985.1	GCF_000714225.1	III	NA	0.00881017	0.00115075
Pathoscope Inf. IV	37	GCF_000829985.1	GCF_000714225.1	IV	NA	0.00881017	0.00115075
StrainEst D	37	GCF_000408345.1_Esch_coli_KTE61_V1_genomic.fna	GCF_000731455.1_V1_genomic.fna	D	NA	0.00924552	0.333101
StrainEst II	37	GCF_000776045.1_ASM77604v1_genomic.fna	GCF_000461755.1_Esch_coli_UMEA_3889-1_V1_genomic.fna	II	NA	0.00763299	0.285586
StrainEst III	37	GCF_000447145.1_ASM44714v1_genomic.fna	GCF_000714225.1_ASM71422v1_genomic.fna	III	NA	0.0164989	0.08704
StrainEst IV	37	GCF_000819325.1_Escherichia_coli_CVM_N38381PS_v1.0_genomic.fna	GCF_000250275.1_ASM25027v2_genomic.fna	IV	NA	0.0180709	0.046459
Bowtie D	38	GCF_000488095.1_Esch_coli_UMEA_3290-1_V1_genomic.fna	GCF_000459755.1_Esch_coli_KOEGE_58_171a_V1_genomic.fna	D	NA	0.000880953	NA
Bowtie II	38	GCF_000359095.1_ASM35909v1_genomic.fna	GCF_001030505.1_Esch_coli_BIDMC101_V1_genomic.fna	II	NA	0.0297077	NA
Bowtie III	38	GCF_000503655.1_Ecoli1047_genomic.fna	GCF_000358575.1_ASM35857v1_genomic.fna	III	NA	0.0302852	NA
Bowtie IV	38	GCF_000190995.1_ASM19099v1_genomic.fna	GCF_000357445.1_ASM35744v1_genomic.fna	IV	NA	0.0378117	NA
PanPhlAn D	38	GCF_000458825	GCF_000459755.1_Esch_coli_KOEGE_58_171a_V1_genomic.fna	D	0.248548	0.0237537	NA
Pathoscope Inf. D	38	E.coli	GCF_000459755.1	D	NA	NA	0.963612
Pathoscope Inf. II	38	GCF_000013305.1	GCF_001030505.1	II	NA	0.0243695	0.0341085
Pathoscope Inf. III	38	GCF_000148605.1	GCF_000358575.1	III	NA	0.0331502	0.000243127
Pathoscope Inf. IV	38	GCF_000148605.1	GCF_000358575.1	IV	NA	0.0331502	0.000243127
StrainEst D	38	GCF_000488095.1_Esch_coli_UMEA_3290-1_V1_genomic.fna	GCF_000459755.1_Esch_coli_KOEGE_58_171a_V1_genomic.fna	D	NA	0.000880953	0.384584
StrainEst II	38	GCF_000503655.1_Ecoli1047_genomic.fna	GCF_001030505.1_Esch_coli_BIDMC101_V1_genomic.fna	II	NA	0.00534606	0.296049
StrainEst III	38	GCF_000359095.1_ASM35909v1_genomic.fna	GCF_000358575.1_ASM35857v1_genomic.fna	III	NA	0.000981871	0.177192
StrainEst IV	38	GCF_000356165.1_ASM35616v1_genomic.fna	GCF_000357445.1_ASM35744v1_genomic.fna	IV	NA	0.000409992	0.09328
Bowtie D	39	GCF_000447145.1_ASM44714v1_genomic.fna	GCF_000459555.1_Esch_coli_KOEGE_3_4a_V1_genomic.fna	D	NA	0.0163307	NA
Bowtie II	39	GCF_000354795.1_ASM35479v1_genomic.fna	GCF_000704165.1_ASM70416v1_genomic.fna	II	NA	0.0166117	NA
Bowtie III	39	GCF_000017745.1_ASM1774v1_genomic.fna	GCF_000447145.1_ASM44714v1_genomic.fna	III	NA	0.0118017	NA
Bowtie IV	39	GCF_000459675.1_Esch_coli_KOEGE_40_102a_V1_genomic.fna	GCF_000797935.1_Escherichia_coli_CVM_N36396PS_v._1.0_genomic.fna	IV	NA	0.0170687	NA
PanPhlAn D	39	GCF_000023365	GCF_000459555.1_Esch_coli_KOEGE_3_4a_V1_genomic.fna	D	0.183527	0.00932572	NA
Pathoscope Inf. D	39	E.coli	GCF_000459555.1	D	NA	NA	0.989756
Pathoscope Inf. II	39	GCF_000167815.1	GCF_000704165.1	II	NA	0.0193714	0.00289627
Pathoscope Inf. III	39	GCF_000017745.1	GCF_000447145.1	III	NA	0.0118017	0.00266553
Pathoscope Inf. IV	39	GCF_000017745.1	GCF_000447145.1	IV	NA	0.0118017	0.00266553
StrainEst D	39	GCF_000354795.1_ASM35479v1_genomic.fna	GCF_000459555.1_Esch_coli_KOEGE_3_4a_V1_genomic.fna	D	NA	0.00804257	0.294646
StrainEst II	39	GCF_000459675.1_Esch_coli_KOEGE_40_102a_V1_genomic.fna	GCF_000704165.1_ASM70416v1_genomic.fna	II	NA	0.00737682	0.266951
StrainEst III	39	GCF_000447145.1_ASM44714v1_genomic.fna	GCF_000447145.1_ASM44714v1_genomic.fna	III	NA	0	0.191904
StrainEst IV	39	GCF_000819355.1_Escherichia_coli_CVM_N33574PS_v1.0_genomic.fna	GCF_000797935.1_Escherichia_coli_CVM_N36396PS_v._1.0_genomic.fna	IV	NA	0.00557568	0.088618
Bowtie D	4	GCF_000777265.1_ASM77726v1_genomic.fna	GCF_000408625.1_Esch_coli_KTE107_V1_genomic.fna	D	NA	0.0318865	NA
Bowtie II	4	GCF_000776045.1_ASM77604v1_genomic.fna	GCF_000777265.1_ASM77726v1_genomic.fna	II	NA	0.0303826	NA
Bowtie III	4	GCF_000408345.1_Esch_coli_KTE61_V1_genomic.fna	GCF_000780075.1_ASM78007v1_genomic.fna	III	NA	0.017359	NA
Bowtie IV	4	GCF_000408645.1_Esch_coli_KTE108_V1_genomic.fna	GCF_000703865.1_ASM70386v1_genomic.fna	IV	NA	0.0318865	NA
PanPhlAn D	4	GCF_000019385	GCF_000408625.1_Esch_coli_KTE107_V1_genomic.fna	D	0.201936	0.00964976	NA
Pathoscope Inf. D	4	E.coli	GCF_000408625.1	D	NA	NA	0.987389
Pathoscope Inf. II	4	GCF_000257275.1	GCF_000777265.1	II	NA	0.0314775	0.00431703
Pathoscope Inf. III	4	GCF_000019385.1	GCF_000780075.1	III	NA	0.0157245	0.00348867
Pathoscope Inf. IV	4	GCF_000019385.1	GCF_000780075.1	IV	NA	0.0157245	0.00348867
StrainEst D	4	GCF_000777265.1_ASM77726v1_genomic.fna	GCF_000408625.1_Esch_coli_KTE107_V1_genomic.fna	D	NA	0.0318865	0.286377
StrainEst II	4	GCF_000781755.1_ASM78175v1_genomic.fna	GCF_000777265.1_ASM77726v1_genomic.fna	II	NA	0.0294234	0.191887
StrainEst III	4	GCF_000714975.1_JA65_HGAP2_genomic.fna	GCF_000780075.1_ASM78007v1_genomic.fna	III	NA	0.0171844	0.18935
StrainEst IV	4	GCF_000798355.1_Escherichia_coli_CVM_N33707PS_v._1.0_genomic.fna	GCF_000703865.1_ASM70386v1_genomic.fna	IV	NA	0.0295179	0.120956
Bowtie D	40	GCF_000249535.1_ASM24953v2_genomic.fna	GCF_000267445.1_ASM26744v1_genomic.fna	D	NA	0.00473708	NA
Bowtie II	40	GCF_000332755.1_ASM33275v1_genomic.fna	GCF_000459655.1_Esch_coli_KOEGE_33_68a_V1_genomic.fna	II	NA	0.0114419	NA
Bowtie III	40	GCF_000617585.1_Ec2010C-4874_genomic.fna	GCF_000804345.1_ASM80434v1_genomic.fna	III	NA	0.015347	NA
Bowtie IV	40	GCF_000618705.1_EcK5198_genomic.fna	GCF_000780995.1_ASM78099v1_genomic.fna	IV	NA	0.0265635	NA
PanPhlAn D	40	GCF_000458955	GCF_000267445.1_ASM26744v1_genomic.fna	D	0.214662	0.0219205	NA
Pathoscope Inf. D	40	E.coli	GCF_000267445.1	D	NA	NA	0.908564
Pathoscope Inf. II	40	GCF_000022225.1	GCF_000459655.1	II	NA	0.0239829	0.037629
Pathoscope Inf. III	40	GCF_000021125.1	GCF_000804345.1	III	NA	0.0233762	0.0267625
Pathoscope Inf. IV	40	GCF_000021125.1	GCF_000804345.1	IV	NA	0.0233762	0.0267625
StrainEst D	40	GCF_000249535.1_ASM24953v2_genomic.fna	GCF_000267445.1_ASM26744v1_genomic.fna	D	NA	0.00473708	0.392892
StrainEst II	40	GCF_000819185.1_Escherichia_coli_CVM_N36113PS_v1.0_genomic.fna	GCF_000459655.1_Esch_coli_KOEGE_33_68a_V1_genomic.fna	II	NA	0.00723198	0.300561
StrainEst III	40	GCF_000332755.1_ASM33275v1_genomic.fna	GCF_000804345.1_ASM80434v1_genomic.fna	III	NA	0.00534606	0.186784
StrainEst IV	40	GCF_000418595.1_E_coliMC6003-1.0_genomic.fna	GCF_000780995.1_ASM78099v1_genomic.fna	IV	NA	0.00202665	0.093726
Bowtie D	41	GCF_000752255.1_FHI60_genomic.fna	GCF_000988355.1_ASM98835v1_genomic.fna	D	NA	0.0163866	NA
Bowtie II	41	GCF_000408645.1_Esch_coli_KTE108_V1_genomic.fna	GCF_000965665.1_ASM96566v1_genomic.fna	II	NA	0.0209501	NA
Bowtie III	41	GCF_000355315.1_ASM35531v1_genomic.fna	GCF_000326705.1_Esch_coli_KTE145_V1_genomic.fna	III	NA	0.0339141	NA
Bowtie IV	41	GCF_000458935.1_Esch_coli_HVH_194_4-2356805_V1_genomic.fna	GCF_001012345.1_CFSAN026809_01.0_genomic.fna	IV	NA	0.0342477	NA
PanPhlAn D	41	GCF_000023365	GCF_000988355.1_ASM98835v1_genomic.fna	D	0.15767	0.000167546	NA
Pathoscope Inf. D	41	E.coli	GCF_000988355.1	D	NA	NA	0.998139
Pathoscope Inf. II	41	GCF_000183345.1	GCF_000965665.1	II	NA	0.0329357	0.000831231
Pathoscope Inf. III	41	GCF_000026305.1	GCF_000326705.1	III	NA	0.0138485	0.000143379
Pathoscope Inf. IV	41	GCF_000026305.1	GCF_000326705.1	IV	NA	0.0138485	0.000143379
StrainEst D	41	GCF_000752255.1_FHI60_genomic.fna	GCF_000988355.1_ASM98835v1_genomic.fna	D	NA	0.0163866	0.276625
StrainEst II	41	GCF_000819325.1_Escherichia_coli_CVM_N38381PS_v1.0_genomic.fna	GCF_000965665.1_ASM96566v1_genomic.fna	II	NA	0.0181917	0.276199
StrainEst III	41	GCF_000817375.1_Iso_11_A5_genomic.fna	GCF_000326705.1_Esch_coli_KTE145_V1_genomic.fna	III	NA	0.0023533	0.191838
StrainEst IV	41	GCF_000782275.1_ASM78227v1_genomic.fna	GCF_001012345.1_CFSAN026809_01.0_genomic.fna	IV	NA	0.0183741	0.054187
Bowtie D	42	GCF_000249535.1_ASM24953v2_genomic.fna	GCF_000700325.1_ASM70032v1_genomic.fna	D	NA	0.0217093	NA
Bowtie II	42	GCF_000704385.1_ASM70438v1_genomic.fna	GCF_000618645.1_EcK2192_genomic.fna	II	NA	0.0220623	NA
Bowtie III	42	GCF_000703585.1_ASM70358v1_genomic.fna	GCF_000704405.1_ASM70440v1_genomic.fna	III	NA	0.0189925	NA
Bowtie IV	42	GCF_000647475.1_I-151_clc_bio_denovo_genomic.fna	GCF_000408605.1_Esch_coli_KTE103_V1_genomic.fna	IV	NA	0.0236777	NA
PanPhlAn D	42	GCF_000023365	GCF_000700325.1_ASM70032v1_genomic.fna	D	0.182607	0.0055427	NA
Pathoscope Inf. D	42	E.coli	GCF_000700325.1	D	NA	NA	0.952039
Pathoscope Inf. II	42	GCF_000948445.1	GCF_000618645.1	II	NA	0.00128842	0.0249251
Pathoscope Inf. III	42	GCF_000008865.1	GCF_000704405.1	III	NA	0.0225651	0.0130065
Pathoscope Inf. IV	42	GCF_000008865.1	GCF_000704405.1	IV	NA	0.0225651	0.0130065
StrainEst D	42	GCF_000249535.1_ASM24953v2_genomic.fna	GCF_000700325.1_ASM70032v1_genomic.fna	D	NA	0.0217093	0.293125
StrainEst II	42	GCF_000408345.1_Esch_coli_KTE61_V1_genomic.fna	GCF_000618645.1_EcK2192_genomic.fna	II	NA	0.0242142	0.247561
StrainEst III	42	GCF_000704385.1_ASM70438v1_genomic.fna	GCF_000704405.1_ASM70440v1_genomic.fna	III	NA	9.55247e-05	0.188125
StrainEst IV	42	GCF_000819325.1_Escherichia_coli_CVM_N38381PS_v1.0_genomic.fna	GCF_000408605.1_Esch_coli_KTE103_V1_genomic.fna	IV	NA	0.0101459	0.057819
Bowtie D	43	GCF_000176615.2_ASM17661v2_genomic.fna	GCF_000176615.2_ASM17661v2_genomic.fna	D	NA	0	NA
Bowtie II	43	GCF_000457285.1_Esch_coli_HVH_90_4-3191362_V1_genomic.fna	GCF_000780595.1_ASM78059v1_genomic.fna	II	NA	0.0161084	NA
Bowtie III	43	GCF_000351505.1_Esch_coli_KTE55_V1_genomic.fna	GCF_000780135.1_ASM78013v1_genomic.fna	III	NA	0.016782	NA
Bowtie IV	43	GCF_000459675.1_Esch_coli_KOEGE_40_102a_V1_genomic.fna	GCF_000267105.1_ASM26710v1_genomic.fna	IV	NA	0.0233014	NA
PanPhlAn D	43	GCF_000457555	GCF_000176615.2_ASM17661v2_genomic.fna	D	0.282391	0.0291421	NA
Pathoscope Inf. D	43	E.coli	GCF_000176615.2	D	NA	NA	0.950494
Pathoscope Inf. II	43	GCF_000026325.1	GCF_000780595.1	II	NA	0.0307758	0.0262099
Pathoscope Inf. III	43	GCF_000027125.1	GCF_000780135.1	III	NA	0.0332581	0.0155889
Pathoscope Inf. IV	43	GCF_000027125.1	GCF_000780135.1	IV	NA	0.0332581	0.0155889
StrainEst D	43	GCF_000176615.2_ASM17661v2_genomic.fna	GCF_000176615.2_ASM17661v2_genomic.fna	D	NA	0	0.389026
StrainEst II	43	GCF_000351505.1_Esch_coli_KTE55_V1_genomic.fna	GCF_000780595.1_ASM78059v1_genomic.fna	II	NA	0.00495906	0.288726
StrainEst III	43	GCF_000457285.1_Esch_coli_HVH_90_4-3191362_V1_genomic.fna	GCF_000780135.1_ASM78013v1_genomic.fna	III	NA	0.00439372	0.183549
StrainEst IV	43	GCF_000249535.1_ASM24953v2_genomic.fna	GCF_000267105.1_ASM26710v1_genomic.fna	IV	NA	0.00537869	0.091499
Bowtie D	44	GCF_000249535.1_ASM24953v2_genomic.fna	GCF_000616005.1_Ec2011EL-2109_genomic.fna	D	NA	0.00495906	NA
Bowtie II	44	GCF_000188855.1_ASM18885v2_genomic.fna	GCF_000947985.1_ASM94798v1_genomic.fna	II	NA	0.0123068	NA
Bowtie III	44	GCF_000752855.1_FHI19_genomic.fna	GCF_000188855.1_ASM18885v2_genomic.fna	III	NA	0.0132573	NA
Bowtie IV	44	GCF_000617585.1_Ec2010C-4874_genomic.fna	GCF_000176675.2_ASM17667v2_genomic.fna	IV	NA	0.0136496	NA
PanPhlAn D	44	GCF_000458955	GCF_000616005.1_Ec2011EL-2109_genomic.fna	D	0.189494	0.0218499	NA
Pathoscope Inf. D	44	E.coli	GCF_000616005.1	D	NA	NA	0.931252
Pathoscope Inf. II	44	GCF_000948445.1	GCF_000947985.1	II	NA	0.0228571	0.0206186
Pathoscope Inf. III	44	GCF_000021125.1	GCF_000188855.1	III	NA	0.0230043	0.00997457
Pathoscope Inf. IV	44	GCF_000021125.1	GCF_000188855.1	IV	NA	0.0230043	0.00997457
StrainEst D	44	GCF_000249535.1_ASM24953v2_genomic.fna	GCF_000616005.1_Ec2011EL-2109_genomic.fna	D	NA	0.00495906	0.383237
StrainEst II	44	GCF_000188855.1_ASM18885v2_genomic.fna	GCF_000947985.1_ASM94798v1_genomic.fna	II	NA	0.0123068	0.185443
StrainEst III	44	GCF_000752855.1_FHI19_genomic.fna	GCF_000188855.1_ASM18885v2_genomic.fna	III	NA	0.0132573	0.16846
StrainEst IV	44	GCF_000819185.1_Escherichia_coli_CVM_N36113PS_v1.0_genomic.fna	GCF_000176675.2_ASM17667v2_genomic.fna	IV	NA	0.00587519	0.094853
Bowtie D	45	GCF_000355095.1_ASM35509v1_genomic.fna	GCF_000358415.1_ASM35841v1_genomic.fna	D	NA	0.000361208	NA
Bowtie II	45	GCF_000511445.1_EcoliFAH2_genomic.fna	GCF_000701145.1_EcMS4991.0_genomic.fna	II	NA	0.0031121	NA
Bowtie III	45	GCF_000460575.1_Esch_coli_UMEA_3175-1_V1_genomic.fna	GCF_000781355.1_ASM78135v1_genomic.fna	III	NA	0.00213483	NA
Bowtie IV	45	GCF_001059375.1_ASM105937v1_genomic.fna	GCF_000939755.1_FHI43_genomic.fna	IV	NA	0.0455159	NA
PanPhlAn D	45	GCF_000458955	GCF_000358415.1_ASM35841v1_genomic.fna	D	0.192836	0.0118471	NA
Pathoscope Inf. D	45	E.coli	GCF_000358415.1	D	NA	NA	0.980725
Pathoscope Inf. II	45	GCF_000765435.1	GCF_000701145.1	II	NA	0.0034604	0.0077424
Pathoscope Inf. III	45	GCF_000233875.1	GCF_000781355.1	III	NA	0.00243596	0.00311363
Pathoscope Inf. IV	45	GCF_000233875.1	GCF_000781355.1	IV	NA	0.00243596	0.00311363
StrainEst D	45	GCF_000355095.1_ASM35509v1_genomic.fna	GCF_000358415.1_ASM35841v1_genomic.fna	D	NA	0.000361208	0.399385
StrainEst II	45	GCF_000511445.1_EcoliFAH2_genomic.fna	GCF_000701145.1_EcMS4991.0_genomic.fna	II	NA	0.0031121	0.281143
StrainEst III	45	GCF_000460575.1_Esch_coli_UMEA_3175-1_V1_genomic.fna	GCF_000781355.1_ASM78135v1_genomic.fna	III	NA	0.00213483	0.196069
StrainEst IV	45	GCF_000618705.1_EcK5198_genomic.fna	GCF_000939755.1_FHI43_genomic.fna	IV	NA	0.00399629	0.083803
Bowtie D	46	GCF_000355315.1_ASM35531v1_genomic.fna	GCF_000460335.1_Esch_coli_UMEA_3150-1_V1_genomic.fna	D	NA	0.0147665	NA
Bowtie II	46	GCF_000458315.1_Esch_coli_HVH_155_4-4509048_V1_genomic.fna	GCF_000782815.1_ASM78281v1_genomic.fna	II	NA	0.00354859	NA
Bowtie III	46	GCF_000754865.1_ASM75486v1_genomic.fna	GCF_000355155.1_ASM35515v1_genomic.fna	III	NA	0.0164427	NA
Bowtie IV	46	GCF_000351185.1_Esch_coli_KTE213_V1_genomic.fna	GCF_000752835.1_FHI53_genomic.fna	IV	NA	0.0263945	NA
PanPhlAn D	46	GCF_000460335	GCF_000460335.1_Esch_coli_UMEA_3150-1_V1_genomic.fna	D	0.167121	0	NA
Pathoscope Inf. D	46	E.coli	GCF_000460335.1	D	NA	NA	0.87705
Pathoscope Inf. II	46	GCF_000026325.1	GCF_000782815.1	II	NA	0.00357808	0.116244
Pathoscope Inf. III	46	GCF_000210475.1	GCF_000355155.1	III	NA	0.0149759	0.00289219
Pathoscope Inf. IV	46	GCF_000210475.1	GCF_000355155.1	IV	NA	0.0149759	0.00289219
StrainEst D	46	GCF_000819325.1_Escherichia_coli_CVM_N38381PS_v1.0_genomic.fna	GCF_000460335.1_Esch_coli_UMEA_3150-1_V1_genomic.fna	D	NA	0.004991	0.321762
StrainEst II	46	GCF_000458315.1_Esch_coli_HVH_155_4-4509048_V1_genomic.fna	GCF_000782815.1_ASM78281v1_genomic.fna	II	NA	0.00354859	0.278278
StrainEst III	46	GCF_000355315.1_ASM35531v1_genomic.fna	GCF_000355155.1_ASM35515v1_genomic.fna	III	NA	0.00108342	0.189072
StrainEst IV	46	GCF_000777355.1_ASM77735v1_genomic.fna	GCF_000752835.1_FHI53_genomic.fna	IV	NA	0.00294054	0.090751
Bowtie D	47	GCF_000249535.1_ASM24953v2_genomic.fna	GCF_000951755.1_ASM95175v1_genomic.fna	D	NA	0.0315792	NA
Bowtie II	47	GCF_000351505.1_Esch_coli_KTE55_V1_genomic.fna	GCF_000618045.1_EcF6749_genomic.fna	II	NA	0.0343598	NA
Bowtie III	47	GCF_000460735.1_Esch_coli_UMEA_3200-1_V1_genomic.fna	GCF_000714335.1_ASM71433v1_genomic.fna	III	NA	0.00698112	NA
Bowtie IV	47	GCF_000460935.1_Esch_coli_UMEA_3221-1_V1_genomic.fna	GCF_000804345.1_ASM80434v1_genomic.fna	IV	NA	0.0327227	NA
PanPhlAn D	47	GCF_000460315	GCF_000951755.1_ASM95175v1_genomic.fna	D	0.28899	0.0304804	NA
Pathoscope Inf. D	47	E.coli	GCF_000951755.1	D	NA	NA	0.944284
Pathoscope Inf. II	47	GCF_000948445.1	GCF_000618045.1	II	NA	0.00075568	0.0190437
Pathoscope Inf. III	47	GCF_000008865.1	GCF_000714335.1	III	NA	0.028588	0.0134681
Pathoscope Inf. IV	47	GCF_000008865.1	GCF_000714335.1	IV	NA	0.028588	0.0134681
StrainEst D	47	GCF_000351505.1_Esch_coli_KTE55_V1_genomic.fna	GCF_000951755.1_ASM95175v1_genomic.fna	D	NA	0.00570819	0.37986
StrainEst II	47	GCF_000249535.1_ASM24953v2_genomic.fna	GCF_000618045.1_EcF6749_genomic.fna	II	NA	0.00502299	0.285219
StrainEst III	47	GCF_000460735.1_Esch_coli_UMEA_3200-1_V1_genomic.fna	GCF_000714335.1_ASM71433v1_genomic.fna	III	NA	0.00698112	0.141535
StrainEst IV	47	GCF_000332755.1_ASM33275v1_genomic.fna	GCF_000804345.1_ASM80434v1_genomic.fna	IV	NA	0.00534606	0.089979
Bowtie D	48	GCF_000782155.1_ASM78215v1_genomic.fna	GCF_001030515.1_Esch_coli_BIDMC102_V1_genomic.fna	D	NA	0.00299754	NA
Bowtie II	48	GCF_000779915.1_ASM77991v1_genomic.fna	GCF_000779915.1_ASM77991v1_genomic.fna	II	NA	0	NA
Bowtie III	48	GCF_000782095.1_ASM78209v1_genomic.fna	GCF_000351985.1_Esch_coli_KTE161_V1_genomic.fna	III	NA	0.0110444	NA
Bowtie IV	48	GCF_000782115.1_ASM78211v1_genomic.fna	GCF_000303835.1_ASM30383v1_genomic.fna	IV	NA	0.0249208	NA
PanPhlAn D	48	GCF_000456945	GCF_001030515.1_Esch_coli_BIDMC102_V1_genomic.fna	D	0.202342	0.00296902	NA
Pathoscope Inf. D	48	E.coli	GCF_001030515.1	D	NA	NA	0.898652
Pathoscope Inf. II	48	GCF_000027125.1	GCF_000779915.1	II	NA	0.0125405	0.0461811
Pathoscope Inf. III	48	GCF_000026325.1	GCF_000351985.1	III	NA	0.0251607	0.0424944
Pathoscope Inf. IV	48	GCF_000026325.1	GCF_000351985.1	IV	NA	0.0251607	0.0424944
StrainEst D	48	GCF_000782155.1_ASM78215v1_genomic.fna	GCF_001030515.1_Esch_coli_BIDMC102_V1_genomic.fna	D	NA	0.00299754	0.364787
StrainEst II	48	GCF_000779915.1_ASM77991v1_genomic.fna	GCF_000779915.1_ASM77991v1_genomic.fna	II	NA	0	0.283628
StrainEst III	48	GCF_000408345.1_Esch_coli_KTE61_V1_genomic.fna	GCF_000351985.1_Esch_coli_KTE161_V1_genomic.fna	III	NA	0.00789262	0.158168
StrainEst IV	48	GCF_000249535.1_ASM24953v2_genomic.fna	GCF_000303835.1_ASM30383v1_genomic.fna	IV	NA	0.00483188	0.09619
Bowtie D	49	GCF_000817375.1_Iso_11_A5_genomic.fna	GCF_000713615.1_ASM71361v1_genomic.fna	D	NA	0.0348125	NA
Bowtie II	49	GCF_000460575.1_Esch_coli_UMEA_3175-1_V1_genomic.fna	GCF_000461335.1_Esch_coli_UMEA_3391-1_V1_genomic.fna	II	NA	0.0105261	NA
Bowtie III	49	GCF_000703725.1_ASM70372v1_genomic.fna	GCF_000397745.1_Ec72_E3U1_TOP2652_MIRA_120724_genomic.fna	III	NA	0.0417116	NA
Bowtie IV	49	GCF_000782095.1_ASM78209v1_genomic.fna	GCF_000358085.1_ASM35808v1_genomic.fna	IV	NA	0.0127767	NA
PanPhlAn D	49	GCF_000351645	GCF_000713615.1_ASM71361v1_genomic.fna	D	0.286532	0.0339141	NA
Pathoscope Inf. D	49	E.coli	GCF_000713615.1	D	NA	NA	0.975072
Pathoscope Inf. II	49	GCF_000007445.1	GCF_000461335.1	II	NA	0.0101041	0.00500768
Pathoscope Inf. III	49	GCF_000148365.1	GCF_000397745.1	III	NA	0.00363721	0.00452486
Pathoscope Inf. IV	49	GCF_000148365.1	GCF_000397745.1	IV	NA	0.00363721	0.00452486
StrainEst D	49	GCF_000819185.1_Escherichia_coli_CVM_N36113PS_v1.0_genomic.fna	GCF_000713615.1_ASM71361v1_genomic.fna	D	NA	0.00892796	0.311748
StrainEst II	49	GCF_000817375.1_Iso_11_A5_genomic.fna	GCF_000461335.1_Esch_coli_UMEA_3391-1_V1_genomic.fna	II	NA	0.00337267	0.292316
StrainEst III	49	GCF_000460575.1_Esch_coli_UMEA_3175-1_V1_genomic.fna	GCF_000397745.1_Ec72_E3U1_TOP2652_MIRA_120724_genomic.fna	III	NA	0.00325637	0.194251
StrainEst IV	49	GCF_000617045.1_Ec04-3023_genomic.fna	GCF_000358085.1_ASM35808v1_genomic.fna	IV	NA	0.00564181	0.090841
Bowtie D	5	GCF_000704005.1_ASM70400v1_genomic.fna	GCF_000261385.1_Esch_coli_B799_V1_genomic.fna	D	NA	0.0184352	NA
Bowtie II	5	GCF_000163175.1_ASM16317v1_genomic.fna	GCF_000782555.1_ASM78255v1_genomic.fna	II	NA	0.0215695	NA
Bowtie III	5	GCF_000647475.1_I-151_clc_bio_denovo_genomic.fna	GCF_000713745.1_ASM71374v1_genomic.fna	III	NA	0.0224204	NA
Bowtie IV	5	GCF_000446785.1_ASM44678v1_genomic.fna	GCF_000351025.1_Esch_coli_KTE193_V1_genomic.fna	IV	NA	0.0234513	NA
PanPhlAn D	5	GCF_000352585	GCF_000261385.1_Esch_coli_B799_V1_genomic.fna	D	0.18952	0.0110007	NA
Pathoscope Inf. D	5	E.coli	GCF_000261385.1	D	NA	NA	0.993465
Pathoscope Inf. II	5	GCF_000258145.1	GCF_000782555.1	II	NA	0.0123533	0.00136154
Pathoscope Inf. III	5	GCF_000167815.1	GCF_000713745.1	III	NA	0.0191181	0.00122483
Pathoscope Inf. IV	5	GCF_000167815.1	GCF_000713745.1	IV	NA	0.0191181	0.00122483
StrainEst D	5	GCF_000819185.1_Escherichia_coli_CVM_N36113PS_v1.0_genomic.fna	GCF_000261385.1_Esch_coli_B799_V1_genomic.fna	D	NA	0.00652391	0.36234
StrainEst II	5	GCF_000704005.1_ASM70400v1_genomic.fna	GCF_000782555.1_ASM78255v1_genomic.fna	II	NA	0.0162193	0.188297
StrainEst III	5	GCF_000332755.1_ASM33275v1_genomic.fna	GCF_000713745.1_ASM71374v1_genomic.fna	III	NA	0.0168963	0.162517
StrainEst IV	5	GCF_000351025.1_Esch_coli_KTE193_V1_genomic.fna	GCF_000351025.1_Esch_coli_KTE193_V1_genomic.fna	IV	NA	0	0.093201
Bowtie D	50	GCF_000410675.1_ASM41067v1_genomic.fna	GCF_000601355.1_ASM60135v1_genomic.fna	D	NA	0.0316813	NA
Bowtie II	50	GCF_000351405.1_Esch_coli_KTE237_V1_genomic.fna	GCF_000410655.1_ASM41065v1_genomic.fna	II	NA	0.0309745	NA
Bowtie III	50	GCF_000351505.1_Esch_coli_KTE55_V1_genomic.fna	GCF_000782055.1_ASM78205v1_genomic.fna	III	NA	0.00170624	NA
Bowtie IV	50	GCF_000703725.1_ASM70372v1_genomic.fna	GCF_000358045.1_ASM35804v1_genomic.fna	IV	NA	0.0387085	NA
PanPhlAn D	50	GCF_000353105	GCF_000601355.1_ASM60135v1_genomic.fna	D	0.314308	0.0292355	NA
Pathoscope Inf. D	50	E.coli	GCF_000601355.1	D	NA	NA	0.98435
Pathoscope Inf. II	50	GCF_000026325.1	GCF_000410655.1	II	NA	0.0301881	0.00345996
Pathoscope Inf. III	50	GCF_000026545.1	GCF_000782055.1	III	NA	0.0191181	0.00284546
Pathoscope Inf. IV	50	GCF_000026545.1	GCF_000782055.1	IV	NA	0.0191181	0.00284546
StrainEst D	50	GCF_000351405.1_Esch_coli_KTE237_V1_genomic.fna	GCF_000601355.1_ASM60135v1_genomic.fna	D	NA	0.00139189	0.391635
StrainEst II	50	GCF_000410675.1_ASM41067v1_genomic.fna	GCF_000410655.1_ASM41065v1_genomic.fna	II	NA	0.00126265	0.287549
StrainEst III	50	GCF_000351505.1_Esch_coli_KTE55_V1_genomic.fna	GCF_000782055.1_ASM78205v1_genomic.fna	III	NA	0.00170624	0.191367
StrainEst IV	50	GCF_000617045.1_Ec04-3023_genomic.fna	GCF_000358045.1_ASM35804v1_genomic.fna	IV	NA	0.00557568	0.079841
Bowtie D	52	GCF_000618705.1_EcK5198_genomic.fna	GCF_000619745.1_Ec2009C-4050_genomic.fna	D	NA	0.0010072	NA
Bowtie II	52	GCF_000752255.1_FHI60_genomic.fna	GCF_000627945.1_ASM62794v1_genomic.fna	II	NA	0.0156702	NA
Bowtie III	52	GCF_000776045.1_ASM77604v1_genomic.fna	GCF_000752435.1_FHI1_genomic.fna	III	NA	0.0161084	NA
Bowtie IV	52	GCF_000351685.1_Esch_coli_KTE75_V1_genomic.fna	GCF_000457405.1_Esch_coli_HVH_100_4-2850729_V1_genomic.fna	IV	NA	0.0298031	NA
PanPhlAn D	52	GCF_000352585	GCF_000619745.1_Ec2009C-4050_genomic.fna	D	0.216677	0.0132573	NA
Pathoscope Inf. D	52	E.coli	GCF_000619745.1	D	NA	NA	0.994175
Pathoscope Inf. II	52	GCF_000829985.1	GCF_000627945.1	II	NA	0.00524853	0.00315283
Pathoscope Inf. III	52	GCF_000013305.1	GCF_000752435.1	III	NA	0.0363341	0.00170383
Pathoscope Inf. IV	52	GCF_000013305.1	GCF_000752435.1	IV	NA	0.0363341	0.00170383
StrainEst D	52	GCF_000618705.1_EcK5198_genomic.fna	GCF_000619745.1_Ec2009C-4050_genomic.fna	D	NA	0.0010072	0.40086
StrainEst II	52	GCF_000776045.1_ASM77604v1_genomic.fna	GCF_000627945.1_ASM62794v1_genomic.fna	II	NA	0.00433199	0.24272
StrainEst III	52	GCF_000752255.1_FHI60_genomic.fna	GCF_000752435.1_FHI1_genomic.fna	III	NA	0.0011856	0.19902
StrainEst IV	52	GCF_000488095.1_Esch_coli_UMEA_3290-1_V1_genomic.fna	GCF_000457405.1_Esch_coli_HVH_100_4-2850729_V1_genomic.fna	IV	NA	0.00279888	0.093223
Bowtie D	53	GCF_000457285.1_Esch_coli_HVH_90_4-3191362_V1_genomic.fna	GCF_000461635.1_Esch_coli_UMEA_3705-1_V1_genomic.fna	D	NA	0.0157789	NA
Bowtie II	53	GCF_000460575.1_Esch_coli_UMEA_3175-1_V1_genomic.fna	GCF_001030505.1_Esch_coli_BIDMC101_V1_genomic.fna	II	NA	0.0247621	NA
Bowtie III	53	GCF_000503655.1_Ecoli1047_genomic.fna	GCF_000529615.1_IS35v1_genomic.fna	III	NA	0.0277775	NA
Bowtie IV	53	GCF_000781295.1_ASM78129v1_genomic.fna	GCF_000164475.1_ASM16447v1_genomic.fna	IV	NA	0.0324062	NA
PanPhlAn D	53	GCF_000351645	GCF_000461635.1_Esch_coli_UMEA_3705-1_V1_genomic.fna	D	0.192347	0.00238081	NA
Pathoscope Inf. D	53	E.coli	GCF_000461635.1	D	NA	NA	0.955495
Pathoscope Inf. II	53	GCF_000148365.1	GCF_001030505.1	II	NA	0.0248413	0.0146824
Pathoscope Inf. III	53	GCF_000233875.1	GCF_000529615.1	III	NA	0.015616	0.0113455
Pathoscope Inf. IV	53	GCF_000233875.1	GCF_000529615.1	IV	NA	0.015616	0.0113455
StrainEst D	53	GCF_000460575.1_Esch_coli_UMEA_3175-1_V1_genomic.fna	GCF_000461635.1_Esch_coli_UMEA_3705-1_V1_genomic.fna	D	NA	0.00288374	0.394545
StrainEst II	53	GCF_000503655.1_Ecoli1047_genomic.fna	GCF_001030505.1_Esch_coli_BIDMC101_V1_genomic.fna	II	NA	0.00534606	0.289282
StrainEst III	53	GCF_000457285.1_Esch_coli_HVH_90_4-3191362_V1_genomic.fna	GCF_000529615.1_IS35v1_genomic.fna	III	NA	0.00521614	0.185717
StrainEst IV	53	GCF_000408345.1_Esch_coli_KTE61_V1_genomic.fna	GCF_000164475.1_ASM16447v1_genomic.fna	IV	NA	0.00793	0.052054
Bowtie D	54	GCF_000356165.1_ASM35616v1_genomic.fna	GCF_000782655.1_ASM78265v1_genomic.fna	D	NA	0.0336937	NA
Bowtie II	54	GCF_000459315.1_Esch_coli_HVH_213_4-3042928_V1_genomic.fna	GCF_000357725.1_ASM35772v1_genomic.fna	II	NA	0.0345853	NA
Bowtie III	54	GCF_000359095.1_ASM35909v1_genomic.fna	GCF_000512625.1_E1777_2_genomic.fna	III	NA	0.00232584	NA
Bowtie IV	54	GCF_000703725.1_ASM70372v1_genomic.fna	GCF_001054175.1_ASM105417v1_genomic.fna	IV	NA	0.0369409	NA
PanPhlAn D	54	GCF_000352585	GCF_000782655.1_ASM78265v1_genomic.fna	D	0.232544	0.0330427	NA
Pathoscope Inf. D	54	E.coli	GCF_000782655.1	D	NA	NA	0.988149
Pathoscope Inf. II	54	GCF_000284495.1	GCF_000357725.1	II	NA	0.0305785	0.00370185
Pathoscope Inf. III	54	GCF_000148365.1	GCF_000512625.1	III	NA	0.035505	0.00291289
Pathoscope Inf. IV	54	GCF_000148365.1	GCF_000512625.1	IV	NA	0.035505	0.00291289
StrainEst D	54	GCF_000459315.1_Esch_coli_HVH_213_4-3042928_V1_genomic.fna	GCF_000782655.1_ASM78265v1_genomic.fna	D	NA	0.00113443	0.392748
StrainEst II	54	GCF_000356165.1_ASM35616v1_genomic.fna	GCF_000357725.1_ASM35772v1_genomic.fna	II	NA	0.000483446	0.294665
StrainEst III	54	GCF_000359095.1_ASM35909v1_genomic.fna	GCF_000512625.1_E1777_2_genomic.fna	III	NA	0.00232584	0.179783
StrainEst IV	54	GCF_000971615.1_ASM97161v1_genomic.fna	GCF_001054175.1_ASM105417v1_genomic.fna	IV	NA	0.00662843	0.060863
Bowtie D	55	GCF_000782155.1_ASM78215v1_genomic.fna	GCF_000148365.1_ASM14836v1_genomic.fna	D	NA	0.0323015	NA
Bowtie II	55	GCF_000460575.1_Esch_coli_UMEA_3175-1_V1_genomic.fna	GCF_000498835.1_LAU-EC4_genomic.fna	II	NA	0.0335842	NA
Bowtie III	55	GCF_000752255.1_FHI60_genomic.fna	GCF_000622815.1_Ec2011C-3387_genomic.fna	III	NA	0.0011089	NA
Bowtie IV	55	GCF_000356165.1_ASM35616v1_genomic.fna	GCF_000703605.1_ASM70360v1_genomic.fna	IV	NA	0.0135508	NA
PanPhlAn D	55	GCF_000023365	GCF_000148365.1_ASM14836v1_genomic.fna	D	0.284314	0.0311746	NA
Pathoscope Inf. D	55	E.coli	GCF_000148365.1	D	NA	NA	0.926654
Pathoscope Inf. II	55	GCF_000148365.1	GCF_000498835.1	II	NA	0.0330427	0.0698952
Pathoscope Inf. III	55	GCF_000026325.1	GCF_000622815.1	III	NA	0.0277775	0.00205937
Pathoscope Inf. IV	55	GCF_000026325.1	GCF_000622815.1	IV	NA	0.0277775	0.00205937
StrainEst D	55	GCF_000460575.1_Esch_coli_UMEA_3175-1_V1_genomic.fna	GCF_000148365.1_ASM14836v1_genomic.fna	D	NA	0.00213483	0.39109
StrainEst II	55	GCF_000782155.1_ASM78215v1_genomic.fna	GCF_000498835.1_LAU-EC4_genomic.fna	II	NA	0.00363721	0.262908
StrainEst III	55	GCF_000752255.1_FHI60_genomic.fna	GCF_000622815.1_Ec2011C-3387_genomic.fna	III	NA	0.0011089	0.188959
StrainEst IV	55	GCF_000776045.1_ASM77604v1_genomic.fna	GCF_000703605.1_ASM70360v1_genomic.fna	IV	NA	0.00521614	0.072202
Bowtie D	56	GCF_000249175.1_ASM24917v2_genomic.fna	GCF_000249055.1_ASM24905v2_genomic.fna	D	NA	0.00058191	NA
Bowtie II	56	GCF_000457285.1_Esch_coli_HVH_90_4-3191362_V1_genomic.fna	GCF_000695505.1_SCB34_genomic.fna	II	NA	0.00473708	NA
Bowtie III	56	GCF_000752255.1_FHI60_genomic.fna	GCF_000752495.1_FHI2_genomic.fna	III	NA	0.00268639	NA
Bowtie IV	56	GCF_000190995.1_ASM19099v1_genomic.fna	GCF_000258225.1_ASM25822v1_genomic.fna	IV	NA	0.0379382	NA
PanPhlAn D	56	GCF_000249215	GCF_000249055.1_ASM24905v2_genomic.fna	D	0.245469	0.0011856	NA
Pathoscope Inf. D	56	E.coli	GCF_000249055.1	D	NA	NA	0.940376
Pathoscope Inf. II	56	GCF_000026545.1	GCF_000695505.1	II	NA	0.0188053	0.0567818
Pathoscope Inf. III	56	GCF_000743255.1	GCF_000752495.1	III	NA	0.0349268	0.000725753
Pathoscope Inf. IV	56	GCF_000743255.1	GCF_000752495.1	IV	NA	0.0349268	0.000725753
StrainEst D	56	GCF_000249175.1_ASM24917v2_genomic.fna	GCF_000249055.1_ASM24905v2_genomic.fna	D	NA	0.00058191	0.398465
StrainEst II	56	GCF_000457285.1_Esch_coli_HVH_90_4-3191362_V1_genomic.fna	GCF_000695505.1_SCB34_genomic.fna	II	NA	0.00473708	0.279095
StrainEst III	56	GCF_000752255.1_FHI60_genomic.fna	GCF_000752495.1_FHI2_genomic.fna	III	NA	0.00268639	0.195084
StrainEst IV	56	GCF_000971615.1_ASM97161v1_genomic.fna	GCF_000258225.1_ASM25822v1_genomic.fna	IV	NA	0.00834599	0.045207
Bowtie D	57	GCF_000695175.1_EcoliMI10-01v1_genomic.fna	GCF_000662395.1_ASM66239v1_genomic.fna	D	NA	0.00442466	NA
Bowtie II	57	GCF_000234255.2_ASM23425v3_genomic.fna	GCF_000703265.1_Ec2009C-3740_genomic.fna	II	NA	0.000656154	NA
Bowtie III	57	GCF_000965555.1_ASM96555v1_genomic.fna	GCF_000326825.1_Esch_coli_KTE232_V1_genomic.fna	III	NA	0.015998	NA
Bowtie IV	57	GCF_000951855.1_FHI14_genomic.fna	GCF_000359055.1_ASM35905v1_genomic.fna	IV	NA	0.0134525	NA
PanPhlAn D	57	GCF_000352585	GCF_000662395.1_ASM66239v1_genomic.fna	D	0.219817	0.0224927	NA
Pathoscope Inf. D	57	E.coli	GCF_000662395.1	D	NA	NA	0.992625
Pathoscope Inf. II	57	GCF_000662395.1	GCF_000703265.1	II	NA	0.0232268	0.00428083
Pathoscope Inf. III	57	GCF_000257275.1	GCF_000326825.1	III	NA	0.0109136	0.00141563
Pathoscope Inf. IV	57	GCF_000257275.1	GCF_000326825.1	IV	NA	0.0109136	0.00141563
StrainEst D	57	GCF_000695175.1_EcoliMI10-01v1_genomic.fna	GCF_000662395.1_ASM66239v1_genomic.fna	D	NA	0.00442466	0.383244
StrainEst II	57	GCF_000234255.2_ASM23425v3_genomic.fna	GCF_000703265.1_Ec2009C-3740_genomic.fna	II	NA	0.000656154	0.304269
StrainEst III	57	GCF_000397725.1_Ec72_E1U1_TOP2386_MIRA_120724_genomic.fna	GCF_000326825.1_Esch_coli_KTE232_V1_genomic.fna	III	NA	0.00515153	0.187104
StrainEst IV	57	GCF_000359095.1_ASM35909v1_genomic.fna	GCF_000359055.1_ASM35905v1_genomic.fna	IV	NA	0.000680979	0.083029
